# Supplementary material for: Exploring the relationship between melanopsin gene variants, sleep, and markers of brain health
Source: Alzheimers Dement (Amst). 2025 Jan 16;17(1):e70056. doi: 10.1002/dad2.70056 (PMC11736627; doi:10.1002/dad2.70056)
Supplement: Supplementary file 1 — Supporting information [file DAD2-17-e70056-s002.xlsx]

## Sheet: Supplementary Table 1
Supplementary Table 1: Linkage Disequilibrium measures of SNPs included within this study based on AIBL genotyping data.
	D’	rs1079610	rs2355009	rs2736689	rs2803554	rs3740334	rs11202106
	rs1079610	1
	rs2355009	0.383	1
	rs2736689	0.994	0.191	1
	rs2803554	0.994	1	0.993	1
	rs3740334	0.993	1	0.988	1	1
	rs11202106	0.993	1	0.999	0.966	0.982	1
	R2	rs1079610	rs2355009	rs2736689	rs2803554	rs3740334	rs11202106
	rs1079610	1
	rs2355009	0.0181	1
	rs2736689	0.554	0.00251	1
	rs2803554	0.0978	0.0122	0.174	1
	rs3740334	0.0936	0.0117	0.157	0.0285	1
	rs11202106	0.269	0.0337	0.486	0.0766	0.0759	1
