# Supplementary material for: Exploring the relationship between melanopsin gene variants, sleep, and markers of brain health
Source: Alzheimers Dement (Amst). 2025 Jan 16;17(1):e70056. doi: 10.1002/dad2.70056 (PMC11736627; doi:10.1002/dad2.70056)
Supplement: Supplementary file 2 — Supporting information [file DAD2-17-e70056-s005.xlsx]

## Sheet: Supplementary Table 2
Supplementary Table 2: Cross-sectional linear regression results between OPN4 SNPs and markers of brain health.
Cross-Sectional Linear Regression Models assessing OPN4 SNPs with markers of brain health. All SNPs were run under a dominant genetic model (major allele homozygotes vs minor allele carriers). The β coefficient represents the effect of carriage of the minor allele on stated outcome variable and SE represents the standard error of this estimate. The q value (OPN4 main effect only) represents the f…
	SNP	Brain Health Trait	R2	Model p Value	Term	β	SE	p Value	q Value
	rs2736689	Centiloid	0.125954	6.19764e-17	(Intercept)	-86.5563	15.8764	7.25004e-08
					genotype_domm+	4.83328	2.66172	0.0698853	0.419
					Age	1.22596	0.209328	7.72902e-09
					Sex (Male)	1.63402	2.31024	0.479653
					APOE-ε4+	20.0376	2.66662	2.05285e-13
	rs11202106	Centiloid	0.122007	2.36849e-16	(Intercept)	-82.0283	15.6797	2.31603e-07
					genotype_domm+	1.7063	2.31067	0.460531	0.597
					Age	1.20175	0.209293	1.47775e-08
					Sex (Male)	1.61688	2.31566	0.485296
					APOE-ε4+	19.9372	2.67746	3.29581e-13
	rs2355009	Centiloid	0.121624	2.69709e-16	(Intercept)	-80.927	15.5986	2.8975e-07
					genotype_domm+	1.89546	3.5876	0.597458	0.597
					Age	1.19637	0.209301	1.70822e-08
					Sex (Male)	1.63706	2.31777	0.480267
					APOE-ε4+	20.01	2.67462	2.58097e-13
	rs3740334	Centiloid	0.121709	2.6201e-16	(Intercept)	-80.9095	15.5973	2.90769e-07
					genotype_domm+	-1.54591	2.65724	0.560935	0.597
					Age	1.20391	0.209513	1.44267e-08
					Sex (Male)	1.66662	2.31977	0.47276
					APOE-ε4+	20.0647	2.67311	2.17243e-13
	rs1079610	Centiloid	0.12342	1.46714e-16	(Intercept)	-80.0927	15.5924	3.77021e-07
					genotype_domm+	-2.86524	2.31849	0.217001	0.434
					Age	1.21027	0.209299	1.1767e-08
					Sex (Male)	1.62974	2.3137	0.481462
					APOE-ε4+	20.0226	2.6706	2.30871e-13
	rs2803554	Centiloid	0.123959	1.22148e-16	(Intercept)	-83.0835	15.6628	1.58346e-07
					genotype_domm+	3.5625	2.58226	0.168214	0.434
					Age	1.21567	0.209391	1.0319e-08
					Sex (Male)	1.50315	2.31352	0.516113
					APOE-ε4+	20.1676	2.67086	1.58717e-13
	rs2736689	AIBL PACC	0.186229	1.54079e-23	(Intercept)	3.10501	0.367678	2.57676e-16
					genotype_domm+	0.0295242	0.0604819	0.625634	0.923
					Age	-0.0388888	0.00486989	7.8715e-15
					Sex (Male)	-0.373343	0.0528425	4.73933e-12
					APOE-ε4+	-0.0515247	0.0634108	0.416816
					Aβ+	-0.0173379	0.0657739	0.792185
	rs11202106	AIBL PACC	0.189233	5.54861e-24	(Intercept)	3.07757	0.361359	1.49094e-16
					genotype_domm+	0.0804507	0.0526731	0.127232	0.763
					Age	-0.0388018	0.00484479	6.63595e-15
					Sex (Male)	-0.372065	0.0527512	5.13078e-12
					APOE-ε4+	-0.0563366	0.0633496	0.374222
					Aβ+	-0.0195452	0.0655266	0.7656
	rs2355009	AIBL PACC	0.18647	1.41977e-23	(Intercept)	3.14721	0.35952	2.38378e-17
					genotype_domm+	-0.0526053	0.0825815	0.524375	0.923
					Age	-0.0390757	0.00484918	4.62778e-15
					Sex (Male)	-0.375579	0.0529535	3.95245e-12
					APOE-ε4+	-0.0513482	0.0634022	0.41835
					Aβ+	-0.0144277	0.065569	0.825921
	rs3740334	AIBL PACC	0.185964	1.68573e-23	(Intercept)	3.14158	0.35959	2.72939e-17
					genotype_domm+	-0.0140295	0.0602408	0.815932	0.923
					Age	-0.0390444	0.00485746	5.36578e-15
					Sex (Male)	-0.372651	0.0529289	5.57638e-12
					APOE-ε4+	-0.0518139	0.0634188	0.414266
					Aβ+	-0.0156939	0.0656872	0.811256
	rs1079610	AIBL PACC	0.185899	1.72317e-23	(Intercept)	3.1419	0.359659	2.74628e-17
					genotype_domm+	0.00511264	0.0530825	0.923305	0.923
					Age	-0.0391348	0.00486044	4.85443e-15
					Sex (Male)	-0.373414	0.0528623	4.78042e-12
					APOE-ε4+	-0.051971	0.063417	0.41284
					Aβ+	-0.0146108	0.0656341	0.823919
	rs2803554	AIBL PACC	0.185954	1.69144e-23	(Intercept)	3.15085	0.361532	3.2216e-17
					genotype_domm+	-0.0129294	0.0594403	0.827882	0.923
					Age	-0.0391727	0.00486044	4.5845e-15
					Sex (Male)	-0.37287	0.0528919	5.25253e-12
					APOE-ε4+	-0.0524798	0.0634516	0.408539
					Aβ+	-0.0140487	0.0656888	0.830728
	rs2736689	Attention and Processing Speed	0.118005	5.95495e-14	(Intercept)	3.58995	0.438931	1.90075e-15
					genotype_domm+	0.0051107	0.0722028	0.943596	0.944
					Age	-0.0484664	0.00581363	5.8432e-16
					Sex (Male)	-0.0129469	0.0630829	0.837462
					APOE-ε4+	-0.0944684	0.0756993	0.212569
					Aβ+	-0.0152777	0.0785204	0.8458
	rs11202106	Attention and Processing Speed	0.121274	2.17075e-14	(Intercept)	3.52263	0.431384	2.09227e-15
					genotype_domm+	0.09127	0.0628803	0.147199	0.294
					Age	-0.0481597	0.00578363	6.28935e-16
					Sex (Male)	-0.0115199	0.0629735	0.854917
					APOE-ε4+	-0.0994666	0.0756257	0.18896
					Aβ+	-0.0201778	0.0782245	0.796542
	rs2355009	Attention and Processing Speed	0.126495	4.28675e-15	(Intercept)	3.61638	0.427185	2.2013e-16
					genotype_domm+	-0.23005	0.098124	0.0193986	0.106
					Age	-0.0483754	0.00576183	3.73914e-16
					Sex (Male)	-0.0228211	0.0629198	0.716964
					APOE-ε4+	-0.0916833	0.075335	0.224109
					Aβ+	-0.0130181	0.0779097	0.867357
	rs3740334	Attention and Processing Speed	0.124895	7.05701e-15	(Intercept)	3.58491	0.427526	4.05066e-16
					genotype_domm+	-0.151144	0.0716219	0.0352708	0.106
					Age	-0.04785	0.00577517	8.58328e-16
					Sex (Male)	-0.00574205	0.0629286	0.927329
					APOE-ε4+	-0.0925026	0.0754003	0.220401
					Aβ+	-0.0239839	0.0780972	0.758878
	rs1079610	Attention and Processing Speed	0.118236	5.54626e-14	(Intercept)	3.59282	0.429215	4.52197e-16
					genotype_domm+	0.0247724	0.0633484	0.695907	0.944
					Age	-0.0486476	0.00580042	3.99976e-16
					Sex (Male)	-0.0133998	0.0630855	0.831867
					APOE-ε4+	-0.0943911	0.0756814	0.212835
					Aβ+	-0.0137082	0.0783273	0.861133
	rs2803554	Attention and Processing Speed	0.118019	5.92938e-14	(Intercept)	3.59115	0.431518	6.51872e-16
					genotype_domm+	0.00838355	0.0709468	0.905978	0.944
					Age	-0.04846	0.00580133	5.15685e-16
					Sex (Male)	-0.0132346	0.0631307	0.834026
					APOE-ε4+	-0.0942429	0.0757346	0.213875
					Aβ+	-0.0153631	0.0784049	0.844724
	rs2736689	Episodic Recall	0.0945895	7.08269e-11	(Intercept)	2.82492	0.447058	5.34525e-10
					genotype_domm+	0.00322335	0.0735396	0.965054	0.965
					Age	-0.0348521	0.00592127	6.79118e-09
					Sex (Male)	-0.280694	0.0642509	1.48721e-05
					APOE-ε4+	-0.0746332	0.0771009	0.333461
					Aβ+	0.0530292	0.0799742	0.50755
	rs11202106	Episodic Recall	0.0947837	6.68605e-11	(Intercept)	2.81082	0.44014	3.55336e-10
					genotype_domm+	0.0225119	0.0641567	0.725802	0.965
					Age	-0.0347908	0.00590103	6.42169e-09
					Sex (Male)	-0.280341	0.0642518	1.52427e-05
					APOE-ε4+	-0.0758979	0.0771608	0.325717
					Aβ+	0.0519863	0.0798124	0.515081
	rs2355009	Episodic Recall	0.0946507	6.95515e-11	(Intercept)	2.83077	0.437188	2.06229e-10
					genotype_domm+	-0.0201185	0.100422	0.841287	0.965
					Age	-0.0348645	0.00589677	5.83576e-09
					Sex (Male)	-0.281556	0.0643933	1.46291e-05
					APOE-ε4+	-0.0744347	0.0770992	0.334737
					Aβ+	0.0534612	0.0797342	0.502818
	rs3740334	Episodic Recall	0.0955097	5.38915e-11	(Intercept)	2.83328	0.43693	1.9442e-10
					genotype_domm+	0.0555882	0.0731974	0.447913	0.965
					Age	-0.0351162	0.0059022	4.71476e-09
					Sex (Male)	-0.28334	0.0643129	1.2621e-05
					APOE-ε4+	-0.075439	0.0770588	0.328009
					Aβ+	0.056662	0.0798151	0.47805
	rs1079610	Episodic Recall	0.0960764	4.55343e-11	(Intercept)	2.81989	0.43686	2.33314e-10
					genotype_domm+	0.0622234	0.0644767	0.334931	0.965
					Age	-0.0352369	0.00590373	4.22843e-09
					Sex (Male)	-0.28184	0.0642091	1.35682e-05
					APOE-ε4+	-0.074283	0.0770294	0.335285
					Aβ+	0.0561599	0.0797224	0.481447
	rs2803554	Episodic Recall	0.094776	6.70135e-11	(Intercept)	2.84478	0.439465	2.0835e-10
					genotype_domm+	-0.0248531	0.0722535	0.730996	0.965
					Age	-0.0350056	0.00590818	5.43368e-09
					Sex (Male)	-0.279827	0.0642935	1.59894e-05
					APOE-ε4+	-0.0756	0.0771295	0.327422
					Aβ+	0.0548333	0.079849	0.492545
	rs2736689	Executive Function	0.0750672	2.10408e-08	(Intercept)	1.96578	0.449963	1.48698e-05
					genotype_domm+	0.0148396	0.0740175	0.841171	0.841
					Age	-0.0243749	0.00595975	4.94258e-05
					Sex (Male)	-0.32152	0.0646685	8.80975e-07
					APOE-ε4+	0.0362462	0.0776019	0.640623
					Aβ+	0.042223	0.0804939	0.600102
	rs11202106	Executive Function	0.0753904	1.91804e-08	(Intercept)	2.01016	0.442971	6.94468e-06
					genotype_domm+	-0.03148	0.0645692	0.626066	0.841
					Age	-0.0246023	0.00593897	3.96075e-05
					Sex (Male)	-0.321998	0.064665	8.48168e-07
					APOE-ε4+	0.0377006	0.077657	0.627527
					Aβ+	0.0453146	0.0803256	0.572885
	rs2355009	Executive Function	0.0792312	6.35445e-09	(Intercept)	1.99877	0.439053	6.4973e-06
					genotype_domm+	-0.162474	0.10085	0.107728	0.323
					Age	-0.0243929	0.00592191	4.37262e-05
					Sex (Male)	-0.328484	0.0646679	5.14717e-07
					APOE-ε4+	0.0380309	0.077428	0.623492
					Aβ+	0.0447669	0.0800742	0.576337
	rs3740334	Executive Function	0.0811061	3.6947e-09	(Intercept)	1.97382	0.438555	8.22678e-06
					genotype_domm+	-0.142341	0.0734695	0.0531921	0.319
					Age	-0.0238678	0.00592414	6.37054e-05
					Sex (Male)	-0.314726	0.064552	1.41218e-06
					APOE-ε4+	0.0379347	0.0773453	0.624
					Aβ+	0.0348703	0.0801118	0.663532
	rs1079610	Executive Function	0.0758295	1.69115e-08	(Intercept)	1.97791	0.439879	8.38704e-06
					genotype_domm+	0.0461949	0.0649223	0.477042	0.841
					Age	-0.0247518	0.00594453	3.61899e-05
					Sex (Male)	-0.32236	0.0646529	8.21216e-07
					APOE-ε4+	0.0363041	0.0775618	0.639917
					Aβ+	0.045598	0.0802734	0.570238
	rs2803554	Executive Function	0.0751596	2.04912e-08	(Intercept)	1.97036	0.442345	1.01463e-05
					genotype_domm+	0.0226112	0.0727269	0.755987	0.841
					Age	-0.0243654	0.00594689	4.79449e-05
					Sex (Male)	-0.322295	0.0647147	8.45031e-07
					APOE-ε4+	0.0368373	0.0776349	0.635331
					Aβ+	0.0420819	0.0803721	0.60077
	rs2736689	Language	0.0619224	8.61619e-07	(Intercept)	2.30228	0.470769	1.31327e-06
					genotype_domm+	0.0965039	0.07744	0.213216	0.324
					Age	-0.0315691	0.00623533	5.59538e-07
					Sex (Male)	-0.11516	0.0676587	0.0892922
					APOE-ε4+	0.107218	0.0811902	0.187177
					Aβ+	0.120561	0.0842159	0.15282
	rs11202106	Language	0.0618907	8.69238e-07	(Intercept)	2.35762	0.463542	4.98036e-07
					genotype_domm+	0.0836819	0.0675678	0.21605	0.324
					Age	-0.0319608	0.00621478	3.73948e-07
					Sex (Male)	-0.113778	0.067668	0.0932357
					APOE-ε4+	0.101144	0.0812633	0.213776
					Aβ+	0.123819	0.0840559	0.141293
	rs2355009	Language	0.0620121	8.40378e-07	(Intercept)	2.43692	0.46037	1.72122e-07
					genotype_domm+	-0.134058	0.105747	0.205417	0.324
					Age	-0.0322015	0.00620943	2.99972e-07
					Sex (Male)	-0.120839	0.0678076	0.0752728
					APOE-ε4+	0.107322	0.0811873	0.186733
					Aβ+	0.129772	0.083962	0.122759
	rs3740334	Language	0.0767887	1.28411e-08	(Intercept)	2.40621	0.456676	1.95451e-07
					genotype_domm+	-0.249975	0.0765053	0.00115119	0.007
					Age	-0.0311949	0.00616894	5.77138e-07
					Sex (Male)	-0.103173	0.0672193	0.125374
					APOE-ε4+	0.109039	0.0805413	0.176331
					Aβ+	0.113595	0.0834221	0.17384
	rs1079610	Language	0.0603126	1.34732e-06	(Intercept)	2.41769	0.460804	2.19376e-07
					genotype_domm+	0.051903	0.0680105	0.445686	0.446
					Age	-0.0325777	0.00622731	2.37372e-07
					Sex (Male)	-0.11604	0.0677283	0.0872035
					APOE-ε4+	0.105987	0.0812513	0.192617
					Aβ+	0.131092	0.0840919	0.119578
	rs2803554	Language	0.0606587	1.22405e-06	(Intercept)	2.38239	0.463133	3.71377e-07
					genotype_domm+	0.0677115	0.0761448	0.374249	0.446
					Age	-0.0319224	0.00622637	4.05072e-07
					Sex (Male)	-0.117439	0.0677561	0.0835946
					APOE-ε4+	0.108142	0.0812834	0.183911
					Aβ+	0.124533	0.0841493	0.139455
	rs2736689	Recognition	0.0786337	7.55005e-09	(Intercept)	1.91085	0.417453	5.7931e-06
					genotype_domm+	0.0266898	0.0686696	0.697667	0.732
					Age	-0.0234014	0.00552915	2.69846e-05
					Sex (Male)	-0.288771	0.0599961	1.90927e-06
					APOE-ε4+	-0.0833335	0.0719951	0.247562
					Aβ+	-0.0272266	0.0746781	0.715557
	rs11202106	Recognition	0.0800907	4.95698e-09	(Intercept)	1.89534	0.410712	4.87393e-06
					genotype_domm+	0.0612347	0.0598671	0.306819	0.665
					Age	-0.0233661	0.00550648	2.5732e-05
					Sex (Male)	-0.287795	0.0599559	2.03278e-06
					APOE-ε4+	-0.0870645	0.0720017	0.227091
					Aβ+	-0.0285506	0.074476	0.701602
	rs2355009	Recognition	0.0785791	7.66989e-09	(Intercept)	1.94766	0.408263	2.34103e-06
					genotype_domm+	-0.0321545	0.0937776	0.731816	0.732
					Age	-0.023579	0.00550662	2.17695e-05
					Sex (Male)	-0.290131	0.0601328	1.80506e-06
					APOE-ε4+	-0.083366	0.0719981	0.247397
					Aβ+	-0.0247181	0.0744587	0.740035
	rs3740334	Recognition	0.0807097	4.14412e-09	(Intercept)	1.95111	0.407743	2.18387e-06
					genotype_domm+	0.0816088	0.0683077	0.232696	0.665
					Age	-0.02395	0.00550793	1.62783e-05
					Sex (Male)	-0.292638	0.0600167	1.40951e-06
					APOE-ε4+	-0.084873	0.0719112	0.238399
					Aβ+	-0.0200398	0.0744834	0.787989
	rs1079610	Recognition	0.0799184	5.21013e-09	(Intercept)	1.95345	0.407981	2.15333e-06
					genotype_domm+	-0.058387	0.0602144	0.332634	0.665
					Age	-0.023258	0.00551346	2.86559e-05
					Sex (Male)	-0.287673	0.0599645	2.05959e-06
					APOE-ε4+	-0.0841445	0.0719373	0.242618
					Aβ+	-0.027656	0.0744522	0.710435
	rs2803554	Recognition	0.0786033	7.6164e-09	(Intercept)	1.96045	0.410412	2.27311e-06
					genotype_domm+	-0.0245576	0.0674768	0.716038	0.732
					Age	-0.0237253	0.00551758	2.0125e-05
					Sex (Male)	-0.287895	0.060043	2.08511e-06
					APOE-ε4+	-0.0846704	0.0720304	0.240297
					Aβ+	-0.0234598	0.0745701	0.753181
	rs2736689	Grey Matter Volume	0.207273	3.04643e-16	(Intercept)	569.079	12.7865	1.28301e-146
					genotype_domm+	0.188459	2.00971	0.925342	0.965
					Age	-1.49402	0.168992	4.63584e-17
					Sex (Male)	5.42531	1.80068	0.00277482
					APOE-ε4+	-0.836518	2.16381	0.69929
					Aβ+	-1.30587	2.15678	0.545256
	rs11202106	Grey Matter Volume	0.207426	2.94799e-16	(Intercept)	569.54	12.615	1.75949e-148
					genotype_domm+	-0.492437	1.77864	0.782049	0.965
					Age	-1.49497	0.168583	3.80134e-17
					Sex (Male)	5.44763	1.79872	0.00263815
					APOE-ε4+	-0.845925	2.16152	0.695771
					Aβ+	-1.26432	2.15001	0.556873
	rs2355009	Grey Matter Volume	0.207258	3.05666e-16	(Intercept)	569.297	12.5848	9.75438e-149
					genotype_domm+	-0.120247	2.77746	0.965492	0.965
					Age	-1.49495	0.168634	3.87916e-17
					Sex (Male)	5.42483	1.81101	0.00293427
					APOE-ε4+	-0.840574	2.16464	0.698014
					Aβ+	-1.28314	2.15163	0.551321
	rs3740334	Grey Matter Volume	0.207264	3.05251e-16	(Intercept)	569.264	12.5909	1.14706e-148
					genotype_domm+	0.138223	2.02063	0.945501	0.965
					Age	-1.4952	0.168606	3.79659e-17
					Sex (Male)	5.42885	1.79989	0.00274564
					APOE-ε4+	-0.846197	2.16177	0.695711
					Aβ+	-1.28126	2.15087	0.551763
	rs1079610	Grey Matter Volume	0.207743	2.75351e-16	(Intercept)	569.262	12.5807	8.99354e-149
					genotype_domm+	0.834332	1.78833	0.641115	0.965
					Age	-1.50089	0.169005	3.45782e-17
					Sex (Male)	5.42598	1.79778	0.00272853
					APOE-ε4+	-0.865439	2.16152	0.689116
					Aβ+	-1.29542	2.14791	0.546826
	rs2803554	Grey Matter Volume	0.213526	7.89568e-17	(Intercept)	566.41	12.652	2.21403e-147
					genotype_domm+	3.3304	1.98774	0.0947301	0.568
					Age	-1.46766	0.16873	1.30952e-16
					Sex (Male)	5.39218	1.7913	0.00279911
					APOE-ε4+	-0.836854	2.1532	0.697765
					Aβ+	-1.5163	2.14433	0.479958
	rs2736689	White Matter Volume	0.109691	9.08224e-08	(Intercept)	488.402	16.5882	5.81569e-97
					genotype_domm+	-4.32046	2.60724	0.0983899	0.307
					Age	-1.35219	0.219238	1.90271e-09
					Sex (Male)	-1.19302	2.33607	0.609883
					APOE-ε4+	1.93246	2.80717	0.491653
					Aβ+	5.6135	2.79805	0.0455972
	rs11202106	White Matter Volume	0.10485	2.21208e-07	(Intercept)	484.594	16.4117	2.83184e-97
					genotype_domm+	-2.10489	2.31397	0.363633	0.545
					Age	-1.32685	0.219322	3.70968e-09
					Sex (Male)	-1.33725	2.34008	0.568056
					APOE-ε4+	2.13421	2.81208	0.448394
					Aβ+	5.30919	2.7971	0.0584999
	rs2355009	White Matter Volume	0.103284	2.94518e-07	(Intercept)	483.598	16.3851	3.15842e-97
					genotype_domm+	-1.66229	3.61618	0.646029	0.646
					Age	-1.3254	0.219557	3.99274e-09
					Sex (Male)	-1.52341	2.35788	0.51864
					APOE-ε4+	2.20331	2.8183	0.434867
					Aβ+	5.27667	2.80136	0.0604424
	rs3740334	White Matter Volume	0.109537	9.34481e-08	(Intercept)	482.667	16.3358	2.40479e-97
					genotype_domm+	4.29538	2.62162	0.102222	0.307
					Age	-1.33049	0.218755	3.09156e-09
					Sex (Male)	-1.55878	2.33523	0.504886
					APOE-ε4+	2.11205	2.80475	0.451937
					Aβ+	5.4216	2.7906	0.0528364
	rs1079610	White Matter Volume	0.104865	2.20598e-07	(Intercept)	483.609	16.3703	2.50135e-97
					genotype_domm+	-2.12434	2.32701	0.361917	0.545
					Age	-1.31267	0.219913	5.82735e-09
					Sex (Male)	-1.37426	2.33931	0.557269
					APOE-ε4+	2.18738	2.81261	0.437265
					Aβ+	5.22584	2.79491	0.0623457
	rs2803554	White Matter Volume	0.103348	2.91106e-07	(Intercept)	484.626	16.5375	1.8851e-96
					genotype_domm+	-1.26322	2.59819	0.627133	0.646
					Age	-1.33782	0.220547	3.3873e-09
					Sex (Male)	-1.37907	2.34141	0.556245
					APOE-ε4+	2.13315	2.81445	0.449001
					Aβ+	5.29387	2.80286	0.0597486
	rs2736689	Hippocampus Volume	0.135207	7.33815e-10	(Intercept)	8.38087	0.388214	1.95687e-66
					genotype_domm+	0.0397625	0.0610173	0.515046	0.711
					Age	-0.0336672	0.00513082	1.90382e-10
					Sex (Male)	-0.0699817	0.0546711	0.20137
					APOE-ε4+	-0.0128421	0.0656961	0.845132
					Aβ+	-0.131002	0.0654827	0.0462077
	rs11202106	Hippocampus Volume	0.136785	5.41038e-10	(Intercept)	8.39755	0.382694	7.21505e-68
					genotype_domm+	0.055787	0.0539578	0.301892	0.71
					Age	-0.0339101	0.00511423	1.26011e-10
					Sex (Male)	-0.0696531	0.0545668	0.20263
					APOE-ε4+	-0.0146612	0.0655731	0.82321
					Aβ+	-0.129963	0.0652237	0.0470793
	rs2355009	Hippocampus Volume	0.134502	8.40615e-10	(Intercept)	8.42446	0.382244	2.95248e-68
					genotype_domm+	0.0312978	0.0843608	0.710861	0.711
					Age	-0.0339331	0.00512199	1.30289e-10
					Sex (Male)	-0.065705	0.0550063	0.233087
					APOE-ε4+	-0.0159788	0.0657474	0.808121
					Aβ+	-0.128569	0.0653523	0.0499308
	rs3740334	Hippocampus Volume	0.13627	5.97668e-10	(Intercept)	8.43713	0.382039	1.94482e-68
					genotype_domm+	-0.0568053	0.0613107	0.354813	0.71
					Age	-0.0338544	0.00511592	1.36327e-10
					Sex (Male)	-0.0659568	0.0546131	0.22797
					APOE-ε4+	-0.0143971	0.0655935	0.826396
					Aβ+	-0.130097	0.0652625	0.0469841
	rs1079610	Hippocampus Volume	0.134627	8.20607e-10	(Intercept)	8.42653	0.382207	2.75305e-68
					genotype_domm+	-0.0235894	0.0543303	0.66442	0.711
					Age	-0.0337314	0.00513446	1.81637e-10
					Sex (Male)	-0.067893	0.0546175	0.214672
					APOE-ε4+	-0.0141529	0.0656679	0.829485
					Aβ+	-0.127058	0.0652545	0.0523154
	rs2803554	Hippocampus Volume	0.140414	2.6769e-10	(Intercept)	8.34205	0.384492	7.16227e-67
					genotype_domm+	0.0966385	0.0604072	0.110544	0.663
					Age	-0.0330988	0.00512767	3.59038e-10
					Sex (Male)	-0.0693401	0.0544373	0.203589
					APOE-ε4+	-0.0144707	0.0654353	0.825108
					Aβ+	-0.133884	0.0651658	0.0406638
	rs2736689	Ventricular Volume	0.14005	2.8731e-10	(Intercept)	-38.461	11.1694	0.000643662
					genotype_domm+	0.319871	1.75555	0.855526	0.981
					Age	0.997546	0.147621	5.83472e-11
					Sex (Male)	-0.427264	1.57296	0.786065
					APOE-ε4+	-0.374039	1.89017	0.843248
					Aβ+	4.29704	1.88403	0.0231587
	rs11202106	Ventricular Volume	0.140164	2.81036e-10	(Intercept)	-37.8792	11.02	0.000657809
					genotype_domm+	-0.438636	1.55376	0.777874	0.981
					Age	0.99583	0.147268	5.67558e-11
					Sex (Male)	-0.400281	1.57129	0.799067
					APOE-ε4+	-0.389593	1.88822	0.836654
					Aβ+	4.34834	1.87816	0.021176
	rs2355009	Ventricular Volume	0.160016	5.57638e-12	(Intercept)	-38.3724	10.8648	0.00046767
					genotype_domm+	6.95002	2.39786	0.00398539	0.024
					Age	0.987279	0.145586	5.04147e-11
					Sex (Male)	0.124642	1.56349	0.936505
					APOE-ε4+	-0.668879	1.86879	0.720617
					Aβ+	4.03723	1.85756	0.0304161
	rs3740334	Ventricular Volume	0.13997	2.91797e-10	(Intercept)	-38.092	10.999	0.000599566
					genotype_domm+	-0.0419843	1.76516	0.981038	0.981
					Age	0.995743	0.147289	5.73044e-11
					Sex (Male)	-0.410711	1.57233	0.794082
					APOE-ε4+	-0.3889	1.88846	0.836961
					Aβ+	4.32502	1.87893	0.021927
	rs1079610	Ventricular Volume	0.140084	2.85414e-10	(Intercept)	-38.1126	10.9927	0.000591283
					genotype_domm+	0.339263	1.5626	0.828245	0.981
					Age	0.993358	0.147673	7.0381e-11
					Sex (Male)	-0.415621	1.57086	0.791487
					APOE-ε4+	-0.397281	1.88868	0.833518
					Aβ+	4.32416	1.87679	0.0218037
	rs2803554	Ventricular Volume	0.143027	1.60866e-10	(Intercept)	-36.4127	11.0766	0.00111325
					genotype_domm+	-1.95033	1.74023	0.263168	0.79
					Age	0.979641	0.14772	1.25089e-10
					Sex (Male)	-0.38775	1.56825	0.804859
					APOE-ε4+	-0.394151	1.88508	0.834499
					Aβ+	4.46072	1.87732	0.0180306
