# Supplementary material for: Exploring the relationship between melanopsin gene variants, sleep, and markers of brain health
Source: Alzheimers Dement (Amst). 2025 Jan 16;17(1):e70056. doi: 10.1002/dad2.70056 (PMC11736627; doi:10.1002/dad2.70056)
Supplement: Supplementary file 3 — Supporting information [file DAD2-17-e70056-s004.xlsx]

## Sheet: Supplementary Table 3
Supplementary Table 3: Cross sectional results for associations between OPN4 SNPs and PSQI sleep traits
Cross-sectional linear regression models assessing OPN4 SNPs with PSQI sleep traits. All SNPs were run under a dominant genetic model. The β coefficient represents the effect of carriage of the minor allele on stated outcome variable and SE represents the standard error of this estimate. The q value (OPN4 main effect only) represents the false discovery rate corrected p value of the stated estima…
	SNP	Sleep Trait	R2	Model p Value	Term	β	SE	p Value	q Value
	rs2736689	Sleep Latency	0.0343905	0.00335779	(Intercept)	-9.0231	16.0014	0.573035
					genotype_domm+	1.86904	2.29884	0.416516	0.767
					Age	0.33065	0.189487	0.0814966
					Sex (Male)	-6.8325	1.98423	0.000614055
					Aβ+	-1.80695	2.37756	0.447551
					CVD	-1.21396	1.52295	0.4257
					Depression_GDS	1.3439	0.645156	0.0376635
					BMI	0.276515	0.241154	0.251986
	rs11202106	Sleep Latency	0.0338345	0.00385347	(Intercept)	-7.78697	15.8688	0.623809
					genotype_domm+	1.10871	1.98518	0.576716	0.767
					Age	0.321731	0.188969	0.0891637
					Sex (Male)	-6.84432	1.98481	0.000603151
					Aβ+	-1.7321	2.37497	0.466092
					CVD	-1.17599	1.52274	0.440249
					Depression_GDS	1.32819	0.645109	0.0399338
					BMI	0.284263	0.241473	0.239576
	rs2355009	Sleep Latency	0.0334774	0.00420838	(Intercept)	-6.62646	15.7334	0.673779
					genotype_domm+	0.910265	3.07048	0.766982	0.767
					Age	0.316262	0.188759	0.0943555
					Sex (Male)	-6.84805	1.98614	0.000604086
					Aβ+	-1.66335	2.37121	0.483275
					CVD	-1.10814	1.51791	0.465646
					Depression_GDS	1.28644	0.644365	0.0463322
					BMI	0.274914	0.241491	0.255402
	rs3740334	Sleep Latency	0.0358436	0.00233615	(Intercept)	-6.8471	15.7151	0.663209
					genotype_domm+	-2.84803	2.26911	0.209915	0.767
					Age	0.329838	0.188833	0.0811931
					Sex (Male)	-6.71127	1.98626	0.000774598
					Aβ+	-1.80136	2.37091	0.447685
					CVD	-1.15942	1.51662	0.444884
					Depression_GDS	1.3171	0.642433	0.0407767
					BMI	0.274554	0.240981	0.25502
	rs1079610	Sleep Latency	0.0348716	0.00297913	(Intercept)	-7.00961	15.727	0.65597
					genotype_domm+	1.94848	1.98511	0.326714	0.767
					Age	0.305629	0.188938	0.106267
					Sex (Male)	-6.9133	1.98362	0.000527303
					Aβ+	-1.52449	2.37234	0.520719
					CVD	-1.04468	1.51809	0.491619
					Depression_GDS	1.26931	0.643282	0.0489301
					BMI	0.280168	0.241096	0.245668
	rs2803554	Sleep Latency	0.0335405	0.00414344	(Intercept)	-6.1506	15.7875	0.69698
					genotype_domm+	-0.788828	2.20945	0.721197	0.767
					Age	0.311959	0.189153	0.0996156
					Sex (Male)	-6.8564	1.98496	0.000590522
					Aβ+	-1.60165	2.37423	0.500189
					CVD	-1.09891	1.51798	0.469387
					Depression_GDS	1.29635	0.643063	0.0442516
					BMI	0.28	0.241315	0.246379
	rs2736689	Sleep Duration	0.00668604	0.770276	(Intercept)	6.35045	0.769814	9.94354e-16
					genotype_domm+	-0.0201737	0.110595	0.855321	0.868
					Age	0.00581621	0.00911605	0.523703
					Sex (Male)	0.165372	0.0954593	0.0837134
					Aβ+	0.0401007	0.114382	0.726022
					CVD	-0.0365122	0.0732677	0.618426
					Depression_GDS	0.00523448	0.0310379	0.86613
					BMI	0.0031412	0.0116017	0.786672
	rs11202106	Sleep Duration	0.00829078	0.651918	(Intercept)	6.22333	0.762596	1.93105e-15
					genotype_domm+	0.096063	0.0954007	0.314365	0.667
					Age	0.00643664	0.00908117	0.478728
					Sex (Male)	0.16813	0.0953828	0.0784581
					Aβ+	0.0311464	0.114132	0.785025
					CVD	-0.04372	0.0731775	0.550429
					Depression_GDS	0.00828461	0.0310016	0.789382
					BMI	0.00366405	0.0116043	0.752302
	rs2355009	Sleep Duration	0.00668176	0.770581	(Intercept)	6.3247	0.756562	4.31328e-16
					genotype_domm+	-0.0258535	0.147648	0.861058	0.868
					Age	0.00597309	0.00907674	0.510746
					Sex (Male)	0.165131	0.0955064	0.084318
					Aβ+	0.0388124	0.114023	0.73368
					CVD	-0.0376206	0.0729907	0.60645
					Depression_GDS	0.00606935	0.0309852	0.844771
					BMI	0.00321352	0.0116124	0.782081
	rs3740334	Sleep Duration	0.00667702	0.770918	(Intercept)	6.32304	0.756614	4.40466e-16
					genotype_domm+	-0.0182054	0.109248	0.867706	0.868
					Age	0.00605675	0.00909148	0.505536
					Sex (Male)	0.166814	0.0956293	0.0815992
					Aβ+	0.0374132	0.114149	0.743208
					CVD	-0.0380151	0.0730187	0.602821
					Depression_GDS	0.00584124	0.0309303	0.850272
					BMI	0.00310248	0.0116021	0.789248
	rs1079610	Sleep Duration	0.00981275	0.539691	(Intercept)	6.35116	0.75561	3.04905e-16
					genotype_domm+	-0.13308	0.0953752	0.163428	0.667
					Age	0.00670291	0.00907759	0.460556
					Sex (Male)	0.16866	0.0953035	0.0772784
					Aβ+	0.0299216	0.11398	0.793012
					CVD	-0.0418781	0.0729371	0.566068
					Depression_GDS	0.00772601	0.0309067	0.802689
					BMI	0.00297933	0.0115835	0.797109
	rs2803554	Sleep Duration	0.008166	0.66126	(Intercept)	6.26341	0.758624	9.43605e-16
					genotype_domm+	0.102801	0.106168	0.333291	0.667
					Age	0.00654293	0.00908918	0.471889
					Sex (Male)	0.163849	0.0953816	0.0863388
					Aβ+	0.0322865	0.114087	0.777274
					CVD	-0.0386272	0.0729421	0.596611
					Depression_GDS	0.00602054	0.0309005	0.845586
					BMI	0.00286915	0.0115957	0.804657
	rs2736689	Sleep Efficiency	0.027112	0.019257	(Intercept)	95.6841	8.63126	3.94008e-26
					genotype_domm+	-0.711974	1.24001	0.566066	0.919
					Age	-0.151417	0.10221	0.139014
					Sex (Male)	2.74922	1.0703	0.0104483
					Aβ+	0.773587	1.28247	0.546601
					CVD	-0.560651	0.821488	0.495194
					Depression_GDS	-0.725195	0.348001	0.0375884
					BMI	-0.139948	0.13008	0.282414
	rs11202106	Sleep Efficiency	0.026584	0.0217424	(Intercept)	94.8003	8.55956	4.33955e-26
					genotype_domm+	-0.0302643	1.0708	0.977462	0.977
					Age	-0.146117	0.101929	0.152228
					Sex (Male)	2.76326	1.0706	0.0100842
					Aβ+	0.715508	1.28105	0.576687
					CVD	-0.599787	0.821363	0.465529
					Depression_GDS	-0.708756	0.347969	0.0421008
					BMI	-0.140699	0.13025	0.280472
	rs2355009	Sleep Efficiency	0.0275641	0.0173447	(Intercept)	94.7583	8.48069	1.74153e-26
					genotype_domm+	1.29431	1.65506	0.434501	0.919
					Age	-0.146097	0.101746	0.151545
					Sex (Male)	2.79707	1.07058	0.00920677
					Aβ+	0.692095	1.27814	0.588373
					CVD	-0.604418	0.818189	0.460359
					Depression_GDS	-0.725281	0.347329	0.0371998
					BMI	-0.144973	0.130169	0.265838
	rs3740334	Sleep Efficiency	0.0266245	0.0215417	(Intercept)	94.7842	8.48534	1.79219e-26
					genotype_domm+	0.19751	1.2252	0.871985	0.977
					Age	-0.146905	0.10196	0.150154
					Sex (Male)	2.7529	1.07247	0.010501
					Aβ+	0.723827	1.28017	0.572
					CVD	-0.598003	0.818897	0.465517
					Depression_GDS	-0.70923	0.34688	0.041326
					BMI	-0.140287	0.130117	0.281389
	rs1079610	Sleep Efficiency	0.0269945	0.0197854	(Intercept)	94.8771	8.48587	1.62875e-26
					genotype_domm+	-0.542462	1.07111	0.612726	0.919
					Age	-0.142985	0.101946	0.161262
					Sex (Male)	2.77569	1.07031	0.00973387
					Aβ+	0.678705	1.28005	0.596155
					CVD	-0.618824	0.81912	0.450258
					Depression_GDS	-0.699785	0.347097	0.0442297
					BMI	-0.141122	0.130089	0.278436
	rs2803554	Sleep Efficiency	0.0274211	0.0179293	(Intercept)	94.2569	8.51078	4.35437e-26
					genotype_domm+	0.860841	1.19107	0.470116	0.919
					Age	-0.141177	0.101969	0.166713
					Sex (Male)	2.74774	1.07006	0.0104721
					Aβ+	0.662113	1.27991	0.605126
					CVD	-0.609665	0.818317	0.456546
					Depression_GDS	-0.705459	0.346664	0.0422863
					BMI	-0.142669	0.130089	0.273204
	rs2736689	Sleep Disturbances	0.0456298	0.000184615	(Intercept)	8.90386	2.60148	0.000662017
					genotype_domm+	0.556951	0.37374	0.13669	0.604
					Age	-0.0130943	0.0308064	0.670951
					Sex (Male)	0.38248	0.322591	0.236225
					Aβ+	-0.447474	0.386539	0.247466
					CVD	-0.000910532	0.247598	0.997067
					Depression_GDS	0.533007	0.104888	4.99036e-07
					BMI	-0.00629941	0.0392062	0.872404
	rs11202106	Sleep Disturbances	0.0428411	0.00038633	(Intercept)	9.39222	2.58293	0.000300156
					genotype_domm+	0.216433	0.323125	0.503234	0.604
					Age	-0.0163048	0.0307582	0.596239
					Sex (Male)	0.376186	0.323064	0.244708
					Aβ+	-0.416577	0.38657	0.28163
					CVD	0.0175743	0.247854	0.943496
					Depression_GDS	0.525286	0.105003	7.42084e-07
					BMI	-0.00463013	0.0393042	0.906263
	rs2355009	Sleep Disturbances	0.0429754	0.000372926	(Intercept)	9.6173	2.56024	0.000189011
					genotype_domm+	0.365039	0.499649	0.465311	0.604
					Age	-0.0173909	0.0307161	0.571479
					Sex (Male)	0.380244	0.323198	0.239856
					Aβ+	-0.406215	0.38586	0.292874
					CVD	0.0304248	0.247004	0.902009
					Depression_GDS	0.514627	0.104856	1.18447e-06
					BMI	-0.00709858	0.039297	0.856711
	rs3740334	Sleep Disturbances	0.0433164	0.000340905	(Intercept)	9.59455	2.55995	0.00019535
					genotype_domm+	-0.320108	0.369632	0.386823	0.604
					Age	-0.0158391	0.0307604	0.606798
					Sex (Male)	0.388905	0.323556	0.229844
					Aβ+	-0.417438	0.386215	0.280197
					CVD	0.0252147	0.247054	0.918742
					Depression_GDS	0.521592	0.104651	8.13422e-07
					BMI	-0.00623686	0.0392551	0.873816
	rs1079610	Sleep Disturbances	0.0429114	0.000379249	(Intercept)	9.57468	2.56114	0.000202707
					genotype_domm+	0.22704	0.323275	0.482754	0.604
					Age	-0.0186044	0.0307686	0.545634
					Sex (Male)	0.366024	0.323032	0.257625
					Aβ+	-0.385808	0.386335	0.318369
					CVD	0.0383641	0.247221	0.87673
					Depression_GDS	0.516098	0.104758	1.08112e-06
					BMI	-0.00559709	0.0392624	0.886688
	rs2803554	Sleep Disturbances	0.0422811	0.000447467	(Intercept)	9.5546	2.57007	0.000219731
					genotype_domm+	0.110322	0.359678	0.759159	0.759
					Age	-0.0167407	0.0307924	0.586873
					Sex (Male)	0.368833	0.323135	0.254145
					Aβ+	-0.406806	0.386504	0.292977
					CVD	0.0301719	0.247114	0.902863
					Depression_GDS	0.519834	0.104685	8.91217e-07
					BMI	-0.00611949	0.0392839	0.876262
	rs2736689	Daytime Dysfunction	0.144116	1.3431e-17	(Intercept)	0.8556	0.651916	0.189868
					genotype_domm+	0.0138878	0.0936572	0.882169	0.882
					Age	-0.00212714	0.00771991	0.782996
					Sex (Male)	0.00424028	0.0808395	0.958185
					Aβ+	-0.116642	0.0968646	0.228992
					CVD	0.166977	0.0620467	0.00731698
					Depression_GDS	0.242906	0.0262844	4.07346e-19
					BMI	-0.0029913	0.00982486	0.76088
	rs11202106	Daytime Dysfunction	0.144148	1.32849e-17	(Intercept)	0.891518	0.646313	0.168283
					genotype_domm+	-0.017145	0.0808538	0.832139	0.882
					Age	-0.00231657	0.00769645	0.763524
					Sex (Male)	0.00353461	0.0808386	0.965139
					Aβ+	-0.114172	0.0967291	0.238335
					CVD	0.168857	0.0620192	0.00666246
					Depression_GDS	0.242113	0.0262744	5.06782e-19
					BMI	-0.00307623	0.00983486	0.754549
	rs2355009	Daytime Dysfunction	0.146843	5.34562e-18	(Intercept)	0.874828	0.63967	0.171937
					genotype_domm+	-0.174741	0.124836	0.162096	0.882
					Age	-0.00221617	0.00767434	0.772851
					Sex (Male)	-0.000512369	0.0807503	0.994939
					Aβ+	-0.112612	0.0964062	0.243227
					CVD	0.168146	0.0617133	0.0066232
					Depression_GDS	0.24491	0.0261979	1.68946e-19
					BMI	-0.00237999	0.00981826	0.808549
	rs3740334	Daytime Dysfunction	0.144604	1.13924e-17	(Intercept)	0.877948	0.640551	0.171003
					genotype_domm+	0.0560961	0.0924894	0.544401	0.882
					Age	-0.00249902	0.00769687	0.745535
					Sex (Male)	0.000799844	0.0809601	0.992121
					Aβ+	-0.112454	0.0966386	0.245024
					CVD	0.168826	0.0618179	0.00649771
					Depression_GDS	0.242206	0.0261857	3.81222e-19
					BMI	-0.00291134	0.00982241	0.767028
	rs1079610	Daytime Dysfunction	0.144222	1.29572e-17	(Intercept)	0.868404	0.640856	0.175901
					genotype_domm+	0.0252499	0.0808907	0.755035	0.882
					Age	-0.00237234	0.00769899	0.758084
					Sex (Male)	0.00340774	0.0808299	0.966386
					Aβ+	-0.113858	0.0966697	0.239338
					CVD	0.168575	0.0618603	0.00661389
					Depression_GDS	0.24219	0.0262129	4.14567e-19
					BMI	-0.00295238	0.00982435	0.763886
	rs2803554	Daytime Dysfunction	0.144477	1.18922e-17	(Intercept)	0.845296	0.642783	0.188988
					genotype_domm+	0.0473994	0.0899566	0.598446	0.882
					Age	-0.00196947	0.00770128	0.798244
					Sex (Male)	0.00305653	0.080817	0.969843
					Aβ+	-0.118279	0.0966659	0.221585
					CVD	0.167339	0.0618039	0.00696888
					Depression_GDS	0.242707	0.026182	3.22427e-19
					BMI	-0.00309783	0.00982504	0.752643
	rs2736689	Global PSQI	0.0740164	6.13004e-08	(Intercept)	4.88177	2.16377	0.0244174
					genotype_domm+	0.327957	0.310857	0.291842	0.687
					Age	0.0107001	0.0256231	0.676391
					Sex (Male)	-0.866071	0.268314	0.00131468
					Aβ+	-0.428023	0.321503	0.183585
					CVD	0.150743	0.205939	0.464464
					Depression_GDS	0.489365	0.0872403	3.08955e-08
					BMI	0.00839555	0.0326096	0.796914
	rs11202106	Global PSQI	0.0723597	9.98221e-08	(Intercept)	5.25554	2.14713	0.0146597
					genotype_domm+	0.0455872	0.268606	0.865289	0.964
					Age	0.00841237	0.0255686	0.74226
					Sex (Male)	-0.87177	0.268556	0.00123432
					Aβ+	-0.403656	0.321346	0.209549
					CVD	0.166778	0.206036	0.418566
					Depression_GDS	0.482636	0.0872867	4.78337e-08
					BMI	0.00891894	0.0326726	0.784962
	rs2355009	Global PSQI	0.0735018	7.13409e-08	(Intercept)	5.30641	2.12711	0.0128729
					genotype_domm+	-0.365648	0.41512	0.378762	0.687
					Age	0.0082272	0.0255196	0.747271
					Sex (Male)	-0.882221	0.268521	0.0010768
					Aβ+	-0.394249	0.320581	0.219252
					CVD	0.170417	0.205217	0.406625
					Depression_GDS	0.486317	0.0871164	3.5825e-08
					BMI	0.00991849	0.0326488	0.76139
	rs3740334	Global PSQI	0.0741066	5.96911e-08	(Intercept)	5.27697	2.12655	0.0133544
					genotype_domm+	-0.332438	0.307054	0.279385	0.687
					Age	0.00976542	0.0255527	0.702471
					Sex (Male)	-0.854199	0.268778	0.00155798
					Aβ+	-0.418062	0.320829	0.193046
					CVD	0.163438	0.205228	0.426127
					Depression_GDS	0.483577	0.0869333	3.9908e-08
					BMI	0.00825625	0.0326092	0.800209
	rs1079610	Global PSQI	0.0731597	7.89025e-08	(Intercept)	5.26359	2.12818	0.013661
					genotype_domm+	0.199553	0.268625	0.457849	0.687
					Age	0.007093	0.0255671	0.781547
					Sex (Male)	-0.877181	0.268423	0.00114474
					Aβ+	-0.38752	0.321024	0.227851
					CVD	0.17595	0.205428	0.392058
					Depression_GDS	0.478418	0.0870488	5.72957e-08
					BMI	0.00888108	0.0326251	0.785548
	rs2803554	Global PSQI	0.0723188	1.0103e-07	(Intercept)	5.31158	2.13586	0.0131559
					genotype_domm+	-0.0134978	0.298911	0.963997	0.964
					Age	0.00811603	0.0255901	0.751235
					Sex (Male)	-0.872625	0.268542	0.0012201
					Aβ+	-0.399417	0.321205	0.214166
					CVD	0.169772	0.205364	0.408739
					Depression_GDS	0.481382	0.0869986	4.68341e-08
					BMI	0.00869657	0.032647	0.790036
