# Supplementary material for: Exploring the relationship between melanopsin gene variants, sleep, and markers of brain health
Source: Alzheimers Dement (Amst). 2025 Jan 16;17(1):e70056. doi: 10.1002/dad2.70056 (PMC11736627; doi:10.1002/dad2.70056)
Supplement: Supplementary file 4 — Supporting information [file DAD2-17-e70056-s001.xlsx]

## Sheet: Supplementary Table 4
Supplementary Table 4: Cross-sectional linear regression results for associations between brain health traits and the OPN4 SNP*Sleep Trait interaction term.
Cross-sectional Linear Regression Models assessing OPN4 SNPs x Sleep Trait interaction terms with markers of brain health. All SNPs were run as a dominant genetic model (major allele homozygotes vs minor allele carriers). β represents the coefficient of the interaction between the SNP and sleep trait measure, and SE represents the standard error of this estimate. The q Value (interaction term onl…
	SNP	Sleep Trait	Brain Health Trait	R2	Model p Value	Term	β	SE	p Value	q Value
	rs2736689	Sleep Latency	Centiloid	0.132659	8.35491e-15	(Intercept)	-88.1901	18.9041	3.80057e-06
						genotype_domm+	6.53732	3.82746	0.0881495
						Sleep_score	0.0677063	0.120557	0.574587
						APOE-ε4+	20.0301	2.67277	2.38606e-13
						Age	1.19968	0.219193	6.48647e-08
						Sex (Male)	2.15582	2.34741	0.358785
						CVD	-1.08499	1.78104	0.542628
						Depression_GDS	1.48122	0.758433	0.0512806
						BMI	0.0146949	0.282546	0.958539
						genotype_domm+:Sleep_score	-0.0566834	0.130269	0.663626	0.941
	rs11202106	Sleep Latency	Centiloid	0.127957	3.78042e-14	(Intercept)	-83.1025	18.768	1.12958e-05
						genotype_domm+	2.62639	3.11689	0.399769
						Sleep_score	0.0348496	0.0728007	0.632326
						APOE-ε4+	19.9453	2.68335	3.64935e-13
						Age	1.17304	0.219623	1.30997e-07
						Sex (Male)	2.0949	2.35308	0.373671
						CVD	-0.918254	1.78516	0.607172
						Depression_GDS	1.43187	0.759376	0.0598302
						BMI	0.0309449	0.28363	0.913157
						genotype_domm+:Sleep_score	-0.023266	0.0952857	0.807181	0.941
	rs2355009	Sleep Latency	Centiloid	0.127421	4.48745e-14	(Intercept)	-80.1998	18.4958	1.69921e-05
						genotype_domm+	-0.870132	5.29707	0.869576
						Sleep_score	0.0131139	0.0500186	0.793271
						APOE-ε4+	20.0573	2.68099	2.60919e-13
						Age	1.15807	0.219179	1.77062e-07
						Sex (Male)	2.09693	2.35407	0.373409
						CVD	-0.741805	1.78244	0.677431
						Depression_GDS	1.40682	0.764139	0.0661044
						BMI	0.0153533	0.283685	0.956857
						genotype_domm+:Sleep_score	0.0990035	0.165943	0.55099	0.941
	rs3740334	Sleep Latency	Centiloid	0.127782	3.99852e-14	(Intercept)	-80.2763	18.493	1.66366e-05
						genotype_domm+	-3.4363	3.92324	0.381442
						Sleep_score	0.0103402	0.0505881	0.838109
						APOE-ε4+	20.1234	2.67915	2.11888e-13
						Age	1.16923	0.219332	1.38262e-07
						Sex (Male)	2.12127	2.35491	0.368061
						CVD	-0.822298	1.78018	0.644305
						Depression_GDS	1.35395	0.757916	0.0745346
						BMI	0.0141411	0.283366	0.960215
						genotype_domm+:Sleep_score	0.0919922	0.145436	0.527282	0.941
	rs1079610	Sleep Latency	Centiloid	0.129385	2.39382e-14	(Intercept)	-79.9953	18.5224	1.8334e-05
						genotype_domm+	-2.64256	3.18329	0.40679
						Sleep_score	0.0417959	0.0867445	0.630103
						APOE-ε4+	20.0657	2.67656	2.3411e-13
						Age	1.17538	0.219071	1.1532e-07
						Sex (Male)	2.10383	2.35	0.371011
						CVD	-0.862646	1.78241	0.628577
						Depression_GDS	1.41059	0.756472	0.0627079
						BMI	0.0132256	0.283118	0.962757
						genotype_domm+:Sleep_score	-0.0237606	0.102844	0.817365	0.941
	rs2803554	Sleep Latency	Centiloid	0.130514	1.66597e-14	(Intercept)	-82.1759	18.5236	1.08781e-05
						genotype_domm+	5.40054	3.34515	0.106954
						Sleep_score	0.050798	0.0577282	0.379236
						APOE-ε4+	20.1839	2.67602	1.70093e-13
						Age	1.16896	0.219463	1.41511e-07
						Sex (Male)	1.95559	2.34804	0.405253
						CVD	-0.877143	1.77793	0.621945
						Depression_GDS	1.3541	0.755795	0.0736945
						BMI	0.00410766	0.283026	0.988425
						genotype_domm+:Sleep_score	-0.0838111	0.100592	0.405072	0.941
	rs2736689	Sleep Duration	Centiloid	0.133617	6.13223e-15	(Intercept)	-96.9511	22.8211	2.49409e-05
						genotype_domm+	10.7967	15.9692	0.499238
						Sleep_score	1.52599	1.96909	0.438659
						APOE-ε4+	19.9176	2.67171	3.13222e-13
						Age	1.19528	0.218718	6.78075e-08
						Sex (Male)	1.76098	2.33424	0.450895
						CVD	-1.07009	1.77978	0.547901
						Depression_GDS	1.5168	0.754252	0.0447691
						BMI	0.016992	0.282111	0.951991
						genotype_domm+:Sleep_score	-0.778998	2.27214	0.731832	0.941
	rs11202106	Sleep Duration	Centiloid	0.128777	2.90824e-14	(Intercept)	-88.9742	20.8732	2.34413e-05
						genotype_domm+	3.78345	13.8848	0.785339
						Sleep_score	1.02742	1.44649	0.4778
						APOE-ε4+	19.8024	2.68524	5.4651e-13
						Age	1.1685	0.218789	1.31228e-07
						Sex (Male)	1.77166	2.33498	0.4483
						CVD	-0.901825	1.78458	0.613503
						Depression_GDS	1.44745	0.756076	0.0560383
						BMI	0.032619	0.283193	0.908338
						genotype_domm+:Sleep_score	-0.249152	1.98207	0.900009	0.941
	rs2355009	Sleep Duration	Centiloid	0.128067	3.65004e-14	(Intercept)	-87.1787	19.6072	1.03996e-05
						genotype_domm+	8.81486	20.1954	0.662645
						Sleep_score	1.0838	1.07307	0.312898
						APOE-ε4+	19.7954	2.69242	6.36978e-13
						Age	1.15808	0.218868	1.70193e-07
						Sex (Male)	1.76308	2.33555	0.450609
						CVD	-0.765241	1.77974	0.667368
						Depression_GDS	1.41427	0.763872	0.0645934
						BMI	0.0144844	0.2833	0.959241
						genotype_domm+:Sleep_score	-1.06281	2.88592	0.712798	0.941
	rs3740334	Sleep Duration	Centiloid	0.128256	3.4359e-14	(Intercept)	-85.3165	20.0109	2.33484e-05
						genotype_domm+	-5.23555	15.7586	0.739827
						Sleep_score	0.788585	1.15334	0.4944
						APOE-ε4+	19.9216	2.68001	3.63927e-13
						Age	1.16685	0.219057	1.41346e-07
						Sex (Male)	1.79895	2.33917	0.442163
						CVD	-0.780368	1.78447	0.662042
						Depression_GDS	1.40603	0.754083	0.0627277
						BMI	0.0176863	0.283056	0.950198
						genotype_domm+:Sleep_score	0.518221	2.24681	0.817666	0.941
	rs1079610	Sleep Duration	Centiloid	0.130377	1.74094e-14	(Intercept)	-81.3668	20.7512	9.82606e-05
						genotype_domm+	-10.2243	14.0617	0.467444
						Sleep_score	0.270978	1.49758	0.856473
						APOE-ε4+	19.9252	2.67686	3.39346e-13
						Age	1.18077	0.218951	9.96469e-08
						Sex (Male)	1.70798	2.33755	0.465262
						CVD	-0.841267	1.77917	0.636497
						Depression_GDS	1.43881	0.753665	0.0567246
						BMI	0.0168379	0.282648	0.952516
						genotype_domm+:Sleep_score	1.04443	1.99946	0.601616	0.941
	rs2803554	Sleep Duration	Centiloid	0.13036	1.75061e-14	(Intercept)	-89.1067	20.0184	1.01693e-05
						genotype_domm+	7.16363	15.6965	0.648279
						Sleep_score	1.01759	1.16482	0.382683
						APOE-ε4+	20.0717	2.68138	2.5324e-13
						Age	1.18078	0.218923	9.92598e-08
						Sex (Male)	1.61558	2.33812	0.489847
						CVD	-0.807681	1.77692	0.649604
						Depression_GDS	1.39695	0.753181	0.0641215
						BMI	0.0133372	0.282685	0.962385
						genotype_domm+:Sleep_score	-0.523541	2.2212	0.813744	0.941
	rs2736689	Sleep Efficiency	Centiloid	0.132936	7.63931e-15	(Intercept)	-97.1916	23.4967	4.02831e-05
						genotype_domm+	12.4606	16.2037	0.442197
						Sleep_score	0.117385	0.171303	0.493451
						APOE-ε4+	19.9944	2.67143	2.55145e-13
						Age	1.20624	0.219135	5.47762e-08
						Sex (Male)	1.79012	2.33669	0.443921
						CVD	-1.0803	1.78059	0.544271
						Depression_GDS	1.57493	0.757519	0.0380325
						BMI	0.0331588	0.282677	0.906659
						genotype_domm+:Sleep_score	-0.0874014	0.198305	0.659557	0.941
	rs11202106	Sleep Efficiency	Centiloid	0.128352	3.33209e-14	(Intercept)	-84.0971	21.3441	9.09771e-05
						genotype_domm+	-4.5662	14.2505	0.748758
						Sleep_score	0.00464244	0.128125	0.971108
						APOE-ε4+	19.8328	2.68267	4.81345e-13
						Age	1.18824	0.219411	8.82829e-08
						Sex (Male)	1.77562	2.3414	0.448532
						CVD	-0.942189	1.78531	0.597871
						Depression_GDS	1.49042	0.758802	0.0499672
						BMI	0.0437101	0.283498	0.877518
						genotype_domm+:Sleep_score	0.0835714	0.175025	0.633191	0.941
	rs2355009	Sleep Efficiency	Centiloid	0.127582	4.26267e-14	(Intercept)	-86.9279	20.4711	2.51514e-05
						genotype_domm+	14.7321	21.5762	0.495
						Sleep_score	0.0696811	0.0951055	0.464043
						APOE-ε4+	19.8985	2.68224	4.03171e-13
						Age	1.1732	0.218974	1.20015e-07
						Sex (Male)	1.80986	2.34407	0.440357
						CVD	-0.796803	1.77992	0.654558
						Depression_GDS	1.47479	0.764751	0.0542665
						BMI	0.0309299	0.283735	0.913231
						genotype_domm+:Sleep_score	-0.164789	0.263089	0.531314	0.941
	rs3740334	Sleep Efficiency	Centiloid	0.127431	4.47251e-14	(Intercept)	-84.168	20.9241	6.4877e-05
						genotype_domm+	-4.94912	16.1462	0.759315
						Sleep_score	0.03833	0.102773	0.70931
						APOE-ε4+	20.0004	2.67932	2.92815e-13
						Age	1.17902	0.219591	1.12985e-07
						Sex (Male)	1.82451	2.34633	0.437109
						CVD	-0.806766	1.78148	0.65081
						Depression_GDS	1.44591	0.757017	0.0566054
						BMI	0.0276667	0.283456	0.922278
						genotype_domm+:Sleep_score	0.0406251	0.197896	0.837418	0.941
	rs1079610	Sleep Efficiency	Centiloid	0.130199	1.84341e-14	(Intercept)	-78.4985	21.4486	0.000274457
						genotype_domm+	-14.3246	14.479	0.322896
						Sleep_score	-0.0343441	0.135195	0.799556
						APOE-ε4+	19.939	2.67527	3.17467e-13
						Age	1.1981	0.219223	6.77033e-08
						Sex (Male)	1.76782	2.33911	0.450084
						CVD	-0.826136	1.78003	0.642734
						Depression_GDS	1.49574	0.756633	0.0485147
						BMI	0.0325119	0.282977	0.908568
						genotype_domm+:Sleep_score	0.139757	0.177443	0.431231	0.941
	rs2803554	Sleep Efficiency	Centiloid	0.129925	2.01277e-14	(Intercept)	-89.5671	20.9114	2.14323e-05
						genotype_domm+	12.1359	16.672	0.466944
						Sleep_score	0.0716352	0.102114	0.483246
						APOE-ε4+	20.2106	2.6841	1.86007e-13
						Age	1.19715	0.219244	6.94877e-08
						Sex (Male)	1.59663	2.34358	0.495957
						CVD	-0.801113	1.77803	0.652466
						Depression_GDS	1.44951	0.755915	0.0556389
						BMI	0.0292051	0.283296	0.917925
						genotype_domm+:Sleep_score	-0.105834	0.203434	0.603088	0.941
	rs2736689	Sleep Disturbances	Centiloid	0.134862	4.09918e-15	(Intercept)	-87.0537	19.4596	9.19324e-06
						genotype_domm+	9.32887	6.30696	0.139624
						Sleep_score	-0.0258463	0.575513	0.964194
						APOE-ε4+	20.129	2.66719	1.64969e-13
						Age	1.19774	0.218496	6.19331e-08
						Sex (Male)	2.11246	2.32211	0.363334
						CVD	-1.11427	1.77778	0.531044
						Depression_GDS	1.65775	0.773756	0.0325552
						BMI	0.0299598	0.282327	0.915524
						genotype_domm+:Sleep_score	-0.434174	0.658768	0.510102	0.941
	rs11202106	Sleep Disturbances	Centiloid	0.131377	1.26255e-14	(Intercept)	-83.7848	19.1256	1.39422e-05
						genotype_domm+	8.24738	5.60821	0.141923
						Sleep_score	0.0439119	0.426887	0.918104
						APOE-ε4+	20.0475	2.67758	2.50456e-13
						Age	1.18213	0.218697	9.32373e-08
						Sex (Male)	1.94489	2.32837	0.403879
						CVD	-0.993444	1.78123	0.577236
						Depression_GDS	1.5669	0.771628	0.0427293
						BMI	0.041008	0.282781	0.884746
						genotype_domm+:Sleep_score	-0.680953	0.575128	0.236878	0.941
	rs2355009	Sleep Disturbances	Centiloid	0.12886	2.83211e-14	(Intercept)	-77.5594	18.6922	3.81375e-05
						genotype_domm+	-3.21038	8.77979	0.71475
						Sleep_score	-0.387082	0.311928	0.215113
						APOE-ε4+	20.1197	2.67842	2.10936e-13
						Age	1.16686	0.218835	1.37348e-07
						Sex (Male)	2.06544	2.33222	0.376179
						CVD	-0.811385	1.77775	0.648259
						Depression_GDS	1.5306	0.770049	0.0472995
						BMI	0.026904	0.283576	0.924446
						genotype_domm+:Sleep_score	0.516146	0.863038	0.550026	0.941
	rs3740334	Sleep Disturbances	Centiloid	0.12876	2.92446e-14	(Intercept)	-77.4765	18.6929	3.88912e-05
						genotype_domm+	-2.90415	6.41685	0.651012
						Sleep_score	-0.35677	0.335231	0.28764
						APOE-ε4+	20.1397	2.67666	1.93396e-13
						Age	1.1703	0.219002	1.29182e-07
						Sex (Male)	2.04035	2.34622	0.384847
						CVD	-0.839273	1.77845	0.63716
						Depression_GDS	1.56955	0.769751	0.0418814
						BMI	0.0267405	0.284375	0.925115
						genotype_domm+:Sleep_score	0.129719	0.667844	0.846057	0.941
	rs1079610	Sleep Disturbances	Centiloid	0.130506	1.67016e-14	(Intercept)	-77.1243	18.9902	5.52369e-05
						genotype_domm+	-2.58631	5.69889	0.650116
						Sleep_score	-0.277087	0.461085	0.548101
						APOE-ε4+	20.0839	2.6739	2.11954e-13
						Age	1.17562	0.21865	1.08542e-07
						Sex (Male)	2.03076	2.33385	0.384575
						CVD	-0.900162	1.77762	0.61277
						Depression_GDS	1.60233	0.768515	0.0374909
						BMI	0.0213098	0.282964	0.939994
						genotype_domm+:Sleep_score	-0.0489307	0.588455	0.933759	0.941
	rs2803554	Sleep Disturbances	Centiloid	0.131352	1.27249e-14	(Intercept)	-78.5859	18.8058	3.36335e-05
						genotype_domm+	0.477959	6.3383	0.939915
						Sleep_score	-0.417256	0.33906	0.218942
						APOE-ε4+	20.2339	2.67362	1.42279e-13
						Age	1.18094	0.218667	9.56001e-08
						Sex (Male)	1.87186	2.3278	0.421639
						CVD	-0.841318	1.77534	0.635749
						Depression_GDS	1.58009	0.767519	0.0399509
						BMI	0.00661997	0.28292	0.98134
						genotype_domm+:Sleep_score	0.354394	0.648669	0.585034	0.941
	rs2736689	Daytime Dysfunction	Centiloid	0.137543	1.71739e-15	(Intercept)	-89.3382	18.9232	2.91863e-06
						genotype_domm+	8.63091	3.64944	0.0183454
						Sleep_score	0.696644	2.15836	0.746985
						APOE-ε4+	20.0625	2.66213	1.77726e-13
						Age	1.21383	0.218538	4.18061e-08
						Sex (Male)	1.73637	2.32354	0.455176
						CVD	-0.85046	1.78609	0.634134
						Depression_GDS	1.84965	0.805722	0.0220378
						BMI	0.0266584	0.281568	0.924602
						genotype_domm+:Sleep_score	-3.19022	2.44635	0.192706	0.941
	rs11202106	Daytime Dysfunction	Centiloid	0.132523	8.7281e-15	(Intercept)	-83.5968	18.7263	9.59389e-06
						genotype_domm+	4.69723	3.18271	0.140503
						Sleep_score	-0.248318	1.66168	0.881258
						APOE-ε4+	20.0432	2.67674	2.49168e-13
						Age	1.18166	0.218489	9.17799e-08
						Sex (Male)	1.80289	2.32541	0.438467
						CVD	-0.781218	1.79346	0.663288
						Depression_GDS	1.81323	0.805881	0.0248086
						BMI	0.0452105	0.282805	0.873041
						genotype_domm+:Sleep_score	-2.58927	2.17534	0.234403	0.941
	rs2355009	Daytime Dysfunction	Centiloid	0.133406	6.56462e-15	(Intercept)	-81.6642	18.5293	1.23874e-05
						genotype_domm+	-4.30084	4.88174	0.378665
						Sleep_score	-2.22636	1.21746	0.0679378
						APOE-ε4+	20.2261	2.6728	1.42878e-13
						Age	1.19026	0.218678	7.62793e-08
						Sex (Male)	2.06675	2.32494	0.374384
						CVD	-0.603181	1.78466	0.735495
						Depression_GDS	1.6958	0.806857	0.0359904
						BMI	0.0589107	0.283601	0.835514
						genotype_domm+:Sleep_score	5.926	3.57317	0.0977416	0.941
	rs3740334	Daytime Dysfunction	Centiloid	0.130196	1.84526e-14	(Intercept)	-79.3989	18.5035	2.07115e-05
						genotype_domm+	-2.86945	3.65368	0.432552
						Sleep_score	-2.00894	1.35527	0.138776
						APOE-ε4+	20.0719	2.67348	2.1693e-13
						Age	1.17516	0.219037	1.15415e-07
						Sex (Male)	1.83387	2.34312	0.434132
						CVD	-0.52282	1.79008	0.770337
						Depression_GDS	1.80921	0.804166	0.0248207
						BMI	0.0253001	0.283003	0.928795
						genotype_domm+:Sleep_score	1.26643	2.44398	0.60452	0.941
	rs1079610	Daytime Dysfunction	Centiloid	0.131787	1.10633e-14	(Intercept)	-78.3893	18.613	2.92301e-05
						genotype_domm+	-2.88229	3.19978	0.368067
						Sleep_score	-1.55062	1.75599	0.377563
						APOE-ε4+	20.0284	2.67873	2.69176e-13
						Age	1.17638	0.218559	1.05298e-07
						Sex (Male)	1.92954	2.32747	0.407416
						CVD	-0.619738	1.79211	0.729602
						Depression_GDS	1.84474	0.80522	0.0223084
						BMI	0.0175841	0.28257	0.950401
						genotype_domm+:Sleep_score	-0.164661	2.23433	0.941277	0.941
	rs2803554	Daytime Dysfunction	Centiloid	0.13224	9.56116e-15	(Intercept)	-81.1444	18.5368	1.41484e-05
						genotype_domm+	3.93702	3.55572	0.268633
						Sleep_score	-1.6303	1.34867	0.227205
						APOE-ε4+	20.1565	2.67189	1.68467e-13
						Age	1.17999	0.218509	9.58224e-08
						Sex (Male)	1.78898	2.3249	0.441906
						CVD	-0.552661	1.78652	0.757161
						Depression_GDS	1.81517	0.804039	0.0243289
						BMI	0.0117658	0.282383	0.966779
						genotype_domm+:Sleep_score	-0.255415	2.42547	0.916169	0.941
	rs2736689	Global PSQI	Centiloid	0.134625	4.42674e-15	(Intercept)	-87.4296	19.34	7.42001e-06
						genotype_domm+	8.33591	5.62584	0.138937
						Sleep_score	-0.0703242	0.698327	0.919819
						APOE-ε4+	19.8564	2.66977	3.53722e-13
						Age	1.20998	0.218741	4.73216e-08
						Sex (Male)	1.66973	2.34137	0.476033
						CVD	-1.07752	1.77972	0.545112
						Depression_GDS	1.70928	0.773565	0.027506
						BMI	0.0242131	0.281934	0.931588
						genotype_domm+:Sleep_score	-0.452362	0.79065	0.56744	0.941
	rs11202106	Global PSQI	Centiloid	0.131436	1.23892e-14	(Intercept)	-84.9342	19.0798	1.01562e-05
						genotype_domm+	7.40436	4.93586	0.134107
						Sleep_score	0.0606995	0.513386	0.905922
						APOE-ε4+	19.8095	2.6794	4.80361e-13
						Age	1.19819	0.219134	6.67477e-08
						Sex (Male)	1.68329	2.34558	0.473254
						CVD	-1.00712	1.78494	0.572804
						Depression_GDS	1.65597	0.773665	0.03272
						BMI	0.0415257	0.282749	0.883288
						genotype_domm+:Sleep_score	-0.823015	0.68362	0.229097	0.941
	rs2355009	Global PSQI	Centiloid	0.128746	2.9368e-14	(Intercept)	-78.2195	18.5929	2.9813e-05
						genotype_domm+	-2.35852	7.56459	0.755312
						Sleep_score	-0.456055	0.375769	0.225353
						APOE-ε4+	19.8537	2.68022	4.35394e-13
						Age	1.16935	0.218552	1.24719e-07
						Sex (Male)	1.63086	2.35165	0.488264
						CVD	-0.752169	1.77902	0.672592
						Depression_GDS	1.60673	0.777977	0.0393241
						BMI	0.0303417	0.283505	0.914806
						genotype_domm+:Sleep_score	0.589661	1.06347	0.579464	0.941
	rs3740334	Global PSQI	Centiloid	0.128971	2.73307e-14	(Intercept)	-78.308	18.5901	2.91295e-05
						genotype_domm+	-3.65428	5.57033	0.512058
						Sleep_score	-0.470727	0.40133	0.241291
						APOE-ε4+	19.9368	2.67905	3.4348e-13
						Age	1.18049	0.219132	1.02722e-07
						Sex (Male)	1.60668	2.35137	0.494684
						CVD	-0.823292	1.78332	0.644491
						Depression_GDS	1.5945	0.772634	0.0394713
						BMI	0.0305506	0.283165	0.914119
						genotype_domm+:Sleep_score	0.301193	0.792923	0.704189	0.941
	rs1079610	Global PSQI	Centiloid	0.130856	1.49274e-14	(Intercept)	-76.216	18.8043	5.7147e-05
						genotype_domm+	-5.08056	4.91848	0.302038
						Sleep_score	-0.554107	0.517638	0.284844
						APOE-ε4+	19.8291	2.67721	4.37971e-13
						Age	1.17954	0.218568	9.76388e-08
						Sex (Male)	1.69415	2.35136	0.471497
						CVD	-0.894785	1.78185	0.615734
						Depression_GDS	1.61912	0.771866	0.0363491
						BMI	0.0214828	0.282617	0.939433
						genotype_domm+:Sleep_score	0.327204	0.686678	0.633888	0.941
	rs2803554	Global PSQI	Centiloid	0.130975	1.43664e-14	(Intercept)	-80.5506	18.641	1.81488e-05
						genotype_domm+	4.77479	5.45149	0.381449
						Sleep_score	-0.332863	0.409989	0.417179
						APOE-ε4+	19.9764	2.68139	3.24303e-13
						Age	1.18406	0.218791	9.008e-08
						Sex (Male)	1.47294	2.34516	0.53019
						CVD	-0.789941	1.77751	0.656906
						Depression_GDS	1.58555	0.771685	0.0403412
						BMI	0.0199534	0.282588	0.943732
						genotype_domm+:Sleep_score	-0.188099	0.763424	0.805465	0.941
	rs2736689	Sleep Latency	AIBL PACC	0.196216	1.14666e-21	(Intercept)	3.17607	0.434788	9.59936e-13
						genotype_domm+	0.0005546	0.0868144	0.994905
						Sleep_score	-0.000530423	0.00267892	0.843118
						APOE-ε4+	-0.0516302	0.0633904	0.415717
						Age	-0.0389345	0.00508762	8.65264e-14
						Sex (Male)	-0.385786	0.0535114	1.82914e-12
						Aβ+	-0.0145088	0.065769	0.825482
						CVD	0.0474674	0.0405248	0.24197
						Depression_GDS	-0.041835	0.0173182	0.0160253
						BMI	-0.000584169	0.00646977	0.928087
						genotype_domm+:Sleep_score	0.000493915	0.00289977	0.864813	0.955
	rs11202106	Sleep Latency	AIBL PACC	0.2	3.29803e-22	(Intercept)	3.05357	0.428981	3.36591e-12
						genotype_domm+	0.115833	0.0704677	0.100785
						Sleep_score	0.00109935	0.00161293	0.495785
						APOE-ε4+	-0.0564724	0.0632705	0.372479
						Age	-0.038325	0.00506662	1.6101e-13
						Sex (Male)	-0.38265	0.0533782	2.40396e-12
						Aβ+	-0.0178273	0.0654487	0.785426
						CVD	0.0455312	0.0403826	0.260016
						Depression_GDS	-0.0400795	0.0172233	0.0203184
						BMI	-0.000120962	0.00646015	0.985068
						genotype_domm+:Sleep_score	-0.00215442	0.00211887	0.309699	0.729
	rs2355009	Sleep Latency	AIBL PACC	0.198846	4.82663e-22	(Intercept)	3.18997	0.422333	1.73829e-13
						genotype_domm+	-0.160297	0.123765	0.195793
						Sleep_score	-0.000528453	0.00111558	0.635896
						APOE-ε4+	-0.0533606	0.0632714	0.399387
						Age	-0.0391759	0.00505487	4.34488e-14
						Sex (Male)	-0.386992	0.053497	1.55122e-12
						Aβ+	-0.0118168	0.0654373	0.85676
						CVD	0.0515598	0.0403917	0.202309
						Depression_GDS	-0.0388818	0.0173567	0.0254722
						BMI	-0.000138901	0.00647451	0.982892
						genotype_domm+:Sleep_score	0.00477486	0.00373289	0.201381	0.659
	rs3740334	Sleep Latency	AIBL PACC	0.198136	6.09843e-22	(Intercept)	3.16694	0.422539	2.6048e-13
						genotype_domm+	0.0628928	0.0890714	0.480423
						Sleep_score	0.000309578	0.00112542	0.783358
						APOE-ε4+	-0.0534407	0.0632936	0.398845
						Age	-0.0389341	0.00506296	6.65495e-14
						Sex (Male)	-0.385404	0.0534758	1.85812e-12
						Aβ+	-0.011827	0.0656032	0.856997
						CVD	0.0479263	0.040339	0.235302
						Depression_GDS	-0.0408879	0.0172276	0.0179616
						BMI	-0.0005627	0.00646387	0.93066
						genotype_domm+:Sleep_score	-0.00383061	0.00329327	0.245258	0.679
	rs1079610	Sleep Latency	AIBL PACC	0.196577	1.01851e-21	(Intercept)	3.19053	0.424016	2.12233e-13
						genotype_domm+	-0.00786818	0.0725267	0.913649
						Sleep_score	-0.000903851	0.00196355	0.64547
						APOE-ε4+	-0.0522423	0.0633399	0.40984
						Age	-0.039052	0.00506883	6.01255e-14
						Sex (Male)	-0.385745	0.0534893	1.80218e-12
						Aβ+	-0.0128377	0.0655628	0.844832
						CVD	0.0474995	0.0404744	0.241066
						Depression_GDS	-0.0424833	0.0172356	0.0140057
						BMI	-0.000525523	0.00646971	0.93529
						genotype_domm+:Sleep_score	0.00110275	0.00231357	0.6338	0.877
	rs2803554	Sleep Latency	AIBL PACC	0.196791	9.49436e-22	(Intercept)	3.18293	0.424195	2.4568e-13
						genotype_domm+	-0.0468257	0.0762585	0.539439
						Sleep_score	-0.000556416	0.00128702	0.665668
						APOE-ε4+	-0.0530485	0.0633706	0.402885
						Age	-0.038932	0.00507378	7.49417e-14
						Sex (Male)	-0.38498	0.0534824	1.97148e-12
						Aβ+	-0.010821	0.0656848	0.869207
						CVD	0.0493607	0.0404049	0.222354
						Depression_GDS	-0.0421256	0.017211	0.014687
						BMI	-0.000382842	0.0064735	0.952862
						genotype_domm+:Sleep_score	0.00138455	0.00225682	0.539799	0.877
	rs2736689	Sleep Duration	AIBL PACC	0.197357	7.88117e-22	(Intercept)	3.41549	0.517351	9.43759e-11
						genotype_domm+	-0.201204	0.358885	0.57527
						Sleep_score	-0.0382293	0.0439745	0.385027
						APOE-ε4+	-0.0511453	0.0633259	0.419634
						Age	-0.0388007	0.00507015	8.65445e-14
						Sex (Male)	-0.379909	0.0532456	3.00888e-12
						Aβ+	-0.0148423	0.0656892	0.821325
						CVD	0.0469723	0.0404634	0.246194
						Depression_GDS	-0.0418047	0.017204	0.0154143
						BMI	-0.000539136	0.00645951	0.933512
						genotype_domm+:Sleep_score	0.0306886	0.051239	0.549462	0.877
	rs11202106	Sleep Duration	AIBL PACC	0.199256	4.2161e-22	(Intercept)	3.2035	0.479673	5.82907e-11
						genotype_domm+	0.0923322	0.317191	0.771088
						Sleep_score	-0.014611	0.0329463	0.65759
						APOE-ε4+	-0.0538538	0.0634324	0.396247
						Age	-0.0386239	0.00504663	8.61521e-14
						Sex (Male)	-0.380808	0.053127	2.41631e-12
						Aβ+	-0.0182397	0.0655416	0.780891
						CVD	0.0444964	0.0403726	0.270873
						Depression_GDS	-0.0406551	0.0171509	0.0181048
						BMI	-0.000248821	0.00645776	0.969278
						genotype_domm+:Sleep_score	-0.0033627	0.0454066	0.940991	0.968
	rs2355009	Sleep Duration	AIBL PACC	0.197205	8.28721e-22	(Intercept)	3.27148	0.450043	1.22186e-12
						genotype_domm+	0.0118059	0.451076	0.979129
						Sleep_score	-0.0145138	0.0246461	0.556173
						APOE-ε4+	-0.0507974	0.0635967	0.424778
						Age	-0.038957	0.0050492	5.55669e-14
						Sex (Male)	-0.384182	0.0532333	1.73876e-12
						Aβ+	-0.0134297	0.0654886	0.837593
						CVD	0.0482977	0.0403438	0.231754
						Depression_GDS	-0.0414733	0.0173632	0.0172443
						BMI	-0.000353691	0.00647346	0.956447
						genotype_domm+:Sleep_score	-0.00794868	0.0645309	0.902012	0.955
	rs3740334	Sleep Duration	AIBL PACC	0.196972	8.94442e-22	(Intercept)	3.30904	0.459525	1.93544e-12
						genotype_domm+	-0.106692	0.358269	0.765967
						Sleep_score	-0.0193336	0.0264544	0.465189
						APOE-ε4+	-0.0505476	0.0633294	0.425111
						Age	-0.0389416	0.00505876	6.29497e-14
						Sex (Male)	-0.382093	0.0532377	2.27155e-12
						Aβ+	-0.0153205	0.0656332	0.815516
						CVD	0.0486417	0.0404738	0.229946
						Depression_GDS	-0.0422971	0.0171231	0.0138015
						BMI	-0.000604295	0.00646276	0.925537
						genotype_domm+:Sleep_score	0.0135175	0.0512985	0.792257	0.92
	rs1079610	Sleep Duration	AIBL PACC	0.205254	5.77036e-23	(Intercept)	2.86956	0.475021	2.79527e-09
						genotype_domm+	0.780031	0.320155	0.015144
						Sleep_score	0.0481122	0.0345631	0.164472
						APOE-ε4+	-0.051668	0.0629948	0.412454
						Age	-0.0396015	0.00503683	1.94653e-14
						Sex (Male)	-0.374825	0.0529658	4.43135e-12
						Aβ+	-0.0135074	0.0652025	0.83596
						CVD	0.045805	0.0401743	0.254708
						Depression_GDS	-0.0428975	0.017071	0.0122546
						BMI	-0.000332805	0.00642887	0.958733
						genotype_domm+:Sleep_score	-0.11085	0.0456724	0.0155362	0.273
	rs2803554	Sleep Duration	AIBL PACC	0.198347	5.689e-22	(Intercept)	3.37801	0.456003	4.75176e-13
						genotype_domm+	-0.377424	0.364228	0.300541
						Sleep_score	-0.0291248	0.0264711	0.271696
						APOE-ε4+	-0.0524652	0.0633209	0.407706
						Age	-0.0390517	0.00505298	5.06844e-14
						Sex (Male)	-0.378559	0.0532006	3.42235e-12
						Aβ+	-0.0170479	0.0656676	0.795261
						CVD	0.0475321	0.0403097	0.238829
						Depression_GDS	-0.042287	0.0171145	0.0137768
						BMI	-0.00035049	0.00645881	0.956743
						genotype_domm+:Sleep_score	0.0520256	0.0516061	0.313829	0.729
	rs2736689	Sleep Efficiency	AIBL PACC	0.197509	7.49833e-22	(Intercept)	3.0828	0.5336	1.25984e-08
						genotype_domm+	-0.115398	0.363079	0.750731
						Sleep_score	0.000640966	0.00382433	0.866957
						APOE-ε4+	-0.0532609	0.06331	0.400555
						Age	-0.0385876	0.00508166	1.31198e-13
						Sex (Male)	-0.389254	0.0532972	9.69179e-13
						Aβ+	-0.0150266	0.0657043	0.819185
						CVD	0.0488626	0.0404716	0.227814
						Depression_GDS	-0.041029	0.0172698	0.0178485
						BMI	-0.000413294	0.00647072	0.949095
						genotype_domm+:Sleep_score	0.00158749	0.0044529	0.721595	0.887
	rs11202106	Sleep Efficiency	AIBL PACC	0.199953	3.349e-22	(Intercept)	2.8763	0.488901	6.92887e-09
						genotype_domm+	0.198961	0.321146	0.535816
						Sleep_score	0.00268948	0.00287887	0.350595
						APOE-ε4+	-0.0558266	0.0632624	0.377907
						Age	-0.0385563	0.00505911	1.08072e-13
						Sex (Male)	-0.388217	0.0532069	1.01688e-12
						Aβ+	-0.0196116	0.0654979	0.764728
						CVD	0.0465364	0.0403734	0.249545
						Depression_GDS	-0.0395379	0.0172008	0.0218944
						BMI	2.19674e-05	0.00646082	0.997288
						genotype_domm+:Sleep_score	-0.0016196	0.00395072	0.681999	0.877
	rs2355009	Sleep Efficiency	AIBL PACC	0.19808	6.21305e-22	(Intercept)	2.96872	0.468223	4.72197e-10
						genotype_domm+	0.197981	0.482931	0.681994
						Sleep_score	0.00224769	0.0021534	0.297034
						APOE-ε4+	-0.0537563	0.063323	0.396287
						Age	-0.0387784	0.0050516	7.32327e-14
						Sex (Male)	-0.391582	0.0533982	7.91429e-13
						Aβ+	-0.0128729	0.0654941	0.84425
						CVD	0.0497735	0.0403312	0.217676
						Depression_GDS	-0.0394044	0.0173609	0.0236042
						BMI	2.64983e-05	0.00648136	0.996739
						genotype_domm+:Sleep_score	-0.00301819	0.00589388	0.60879	0.877
	rs3740334	Sleep Efficiency	AIBL PACC	0.199329	4.11519e-22	(Intercept)	3.15819	0.479432	1.03354e-10
						genotype_domm+	-0.43494	0.362318	0.230478
						Sleep_score	0.000380391	0.00232576	0.87014
						APOE-ε4+	-0.0516339	0.0632145	0.414387
						Age	-0.0391465	0.00506759	5.19797e-14
						Sex (Male)	-0.390471	0.0533087	8.38791e-13
						Aβ+	-0.0164681	0.0655129	0.801619
						CVD	0.0511265	0.0403235	0.205358
						Depression_GDS	-0.0409713	0.0171578	0.0172754
						BMI	-0.000483937	0.0064621	0.94033
						genotype_domm+:Sleep_score	0.00526495	0.00445769	0.238067	0.679
	rs1079610	Sleep Efficiency	AIBL PACC	0.204804	6.7031e-23	(Intercept)	2.62742	0.49016	1.21598e-07
						genotype_domm+	0.751506	0.326375	0.0216681
						Sleep_score	0.00717101	0.00307932	0.0202264
						APOE-ε4+	-0.0491662	0.0630068	0.435525
						Age	-0.0394548	0.00504581	2.65154e-14
						Sex (Male)	-0.388963	0.0530543	8.01337e-13
						Aβ+	-0.0103981	0.0652402	0.873426
						CVD	0.0471223	0.0402108	0.241742
						Depression_GDS	-0.0430433	0.0171454	0.0123372
						BMI	-0.000604503	0.0064398	0.925246
						genotype_domm+:Sleep_score	-0.00915185	0.00400797	0.0227799	0.273
	rs2803554	Sleep Efficiency	AIBL PACC	0.200626	2.68114e-22	(Intercept)	3.17625	0.47492	5.49014e-11
						genotype_domm+	-0.580759	0.37928	0.126281
						Sleep_score	0.000117216	0.00229473	0.95928
						APOE-ε4+	-0.0586998	0.0632851	0.354043
						Age	-0.0390261	0.00505287	5.24738e-14
						Sex (Male)	-0.385398	0.0532615	1.52999e-12
						Aβ+	-0.0170146	0.0654984	0.795135
						CVD	0.0483551	0.0402788	0.230449
						Depression_GDS	-0.04218	0.0171573	0.0142562
						BMI	-0.00055498	0.00645837	0.931551
						genotype_domm+:Sleep_score	0.00694359	0.00463276	0.134489	0.659
	rs2736689	Sleep Disturbances	AIBL PACC	0.203355	1.08543e-22	(Intercept)	2.98478	0.443713	4.29113e-11
						genotype_domm+	0.284546	0.14122	0.0443912
						Sleep_score	0.0185262	0.0128726	0.150654
						APOE-ε4+	-0.0467237	0.0630928	0.459274
						Age	-0.0389034	0.00504889	5.97006e-14
						Sex (Male)	-0.380562	0.0528877	2.00606e-12
						Aβ+	-0.0212845	0.0655554	0.745544
						CVD	0.0479602	0.0403038	0.234564
						Depression_GDS	-0.043593	0.0176295	0.0137045
						BMI	0.00014324	0.00644565	0.982278
						genotype_domm+:Sleep_score	-0.0314837	0.0148153	0.0340175	0.306
	rs11202106	Sleep Disturbances	AIBL PACC	0.201687	1.88739e-22	(Intercept)	3.05348	0.435553	6.85654e-12
						genotype_domm+	0.217341	0.126205	0.0855989
						Sleep_score	0.00381264	0.00951317	0.688739
						APOE-ε4+	-0.0516189	0.0632201	0.414564
						Age	-0.0384439	0.00504318	1.0672e-13
						Sex (Male)	-0.382601	0.0529625	1.65811e-12
						Aβ+	-0.0232379	0.0654897	0.722849
						CVD	0.0442606	0.040307	0.272638
						Depression_GDS	-0.0392633	0.0175143	0.0253661
						BMI	-0.000160163	0.00644658	0.980188
						genotype_domm+:Sleep_score	-0.0168359	0.0130194	0.196496	0.659
	rs2355009	Sleep Disturbances	AIBL PACC	0.197367	7.85589e-22	(Intercept)	3.21782	0.426539	1.85318e-13
						genotype_domm+	-0.100101	0.19641	0.610494
						Sleep_score	-0.00555235	0.00713631	0.436873
						APOE-ε4+	-0.0496448	0.0633331	0.433449
						Age	-0.0389748	0.00505138	5.54893e-14
						Sex (Male)	-0.383656	0.0532461	1.87998e-12
						Aβ+	-0.0161848	0.0655852	0.805172
						CVD	0.0488054	0.0403287	0.226716
						Depression_GDS	-0.0395412	0.0175092	0.0243104
						BMI	-0.000314466	0.00648067	0.961316
						genotype_domm+:Sleep_score	0.00644226	0.0193689	0.739555	0.887
	rs3740334	Sleep Disturbances	AIBL PACC	0.196974	8.93959e-22	(Intercept)	3.22303	0.426596	1.71398e-13
						genotype_domm+	-0.0332208	0.144458	0.8182
						Sleep_score	-0.00539214	0.00764007	0.480624
						APOE-ε4+	-0.0505102	0.0633163	0.425358
						Age	-0.0389799	0.00505599	5.79101e-14
						Sex (Male)	-0.382434	0.0533839	2.48264e-12
						Aβ+	-0.0164208	0.065754	0.802887
						CVD	0.0484751	0.0403398	0.229999
						Depression_GDS	-0.0399328	0.0175	0.0228712
						BMI	-0.000566677	0.00650961	0.930661
						genotype_domm+:Sleep_score	0.00213753	0.0152105	0.888292	0.955
	rs1079610	Sleep Disturbances	AIBL PACC	0.201741	1.85381e-22	(Intercept)	3.36755	0.433139	3.64587e-14
						genotype_domm+	-0.197404	0.128278	0.124398
						Sleep_score	-0.0193225	0.0103492	0.0624177
						APOE-ε4+	-0.0469123	0.0631555	0.457911
						Age	-0.039205	0.00504111	3.58645e-14
						Sex (Male)	-0.377709	0.053023	3.2495e-12
						Aβ+	-0.0219688	0.0655176	0.737515
						CVD	0.0506519	0.0402543	0.208808
						Depression_GDS	-0.0413986	0.0174827	0.0182246
						BMI	-0.00136234	0.00645628	0.832956
						genotype_domm+:Sleep_score	0.024305	0.0133107	0.0683866	0.492
	rs2803554	Sleep Disturbances	AIBL PACC	0.198112	6.14762e-22	(Intercept)	3.19389	0.42957	3.94028e-13
						genotype_domm+	0.09832	0.14194	0.488794
						Sleep_score	-0.00117096	0.00779306	0.880616
						APOE-ε4+	-0.0515028	0.0633032	0.416226
						Age	-0.0392036	0.00505249	4.07152e-14
						Sex (Male)	-0.38079	0.0530987	2.36075e-12
						Aβ+	-0.0127503	0.065665	0.846111
						CVD	0.0487743	0.0403092	0.226787
						Depression_GDS	-0.0404664	0.0174919	0.0210601
						BMI	-0.000244921	0.00646887	0.969812
						genotype_domm+:Sleep_score	-0.013034	0.014614	0.372836	0.746
	rs2736689	Daytime Dysfunction	AIBL PACC	0.196543	1.03005e-21	(Intercept)	3.12918	0.436252	2.3368e-12
						genotype_domm+	0.0384574	0.0836714	0.645965
						Sleep_score	0.0244882	0.0483397	0.612645
						APOE-ε4+	-0.0512661	0.0633254	0.418534
						Age	-0.038774	0.00508375	1.0369e-13
						Sex (Male)	-0.387027	0.0531973	1.17294e-12
						Aβ+	-0.0158105	0.0659164	0.810529
						CVD	0.04702	0.040752	0.249071
						Depression_GDS	-0.0440887	0.0184845	0.0174027
						BMI	-0.000514831	0.00646819	0.936588
						genotype_domm+:Sleep_score	-0.0264993	0.0551778	0.631235	0.877
	rs11202106	Daytime Dysfunction	AIBL PACC	0.198817	4.87247e-22	(Intercept)	3.08788	0.428842	1.94174e-12
						genotype_domm+	0.0895855	0.072678	0.218229
						Sleep_score	0.0166885	0.0376279	0.657566
						APOE-ε4+	-0.0548739	0.0633037	0.386403
						Age	-0.0385986	0.00505468	9.7239e-14
						Sex (Male)	-0.384597	0.0530219	1.35862e-12
						Aβ+	-0.0182278	0.0656327	0.781327
						CVD	0.0433093	0.0406791	0.28749
						Depression_GDS	-0.0424985	0.0183931	0.021219
						BMI	-0.000210781	0.00646356	0.973997
						genotype_domm+:Sleep_score	-0.0209856	0.0492704	0.670324	0.877
	rs2355009	Daytime Dysfunction	AIBL PACC	0.196856	9.2934e-22	(Intercept)	3.19859	0.425253	2.16607e-13
						genotype_domm+	-0.00640072	0.111322	0.95417
						Sleep_score	0.00807293	0.0279564	0.772865
						APOE-ε4+	-0.0533576	0.063421	0.400525
						Age	-0.0392669	0.00507241	4.62698e-14
						Sex (Male)	-0.3883	0.0532183	1.01702e-12
						Aβ+	-0.0103956	0.0657857	0.874496
						CVD	0.0484079	0.0406353	0.23405
						Depression_GDS	-0.0425116	0.0184424	0.021526
						BMI	-0.00071382	0.00650707	0.912687
						genotype_domm+:Sleep_score	-0.0391563	0.0821001	0.633596	0.877
	rs3740334	Daytime Dysfunction	AIBL PACC	0.200034	3.26122e-22	(Intercept)	3.14988	0.422326	3.3555e-13
						genotype_domm+	-0.106502	0.0828151	0.198968
						Sleep_score	-0.0204306	0.0309844	0.509922
						APOE-ε4+	-0.0521604	0.0631746	0.409352
						Age	-0.0384067	0.00505589	1.28536e-13
						Sex (Male)	-0.393364	0.0532778	5.62444e-13
						Aβ+	-0.0130045	0.0655599	0.842835
						CVD	0.050404	0.0405821	0.214747
						Depression_GDS	-0.0439295	0.0183203	0.0168174
						BMI	-0.000160766	0.00645857	0.98015
						genotype_domm+:Sleep_score	0.0894414	0.0548764	0.103691	0.622
	rs1079610	Daytime Dysfunction	AIBL PACC	0.197573	7.34061e-22	(Intercept)	3.21806	0.425168	1.55818e-13
						genotype_domm+	-0.032366	0.0731162	0.658179
						Sleep_score	-0.0230995	0.0399058	0.562922
						APOE-ε4+	-0.0551791	0.063361	0.384199
						Age	-0.0392222	0.00505503	4.07739e-14
						Sex (Male)	-0.382986	0.053083	1.76338e-12
						Aβ+	-0.0149848	0.0656636	0.819569
						CVD	0.0456636	0.0406966	0.262322
						Depression_GDS	-0.045125	0.0184111	0.0145516
						BMI	-0.000798366	0.00646389	0.901746
						genotype_domm+:Sleep_score	0.0479735	0.0505966	0.343459	0.729
	rs2803554	Daytime Dysfunction	AIBL PACC	0.197125	8.50602e-22	(Intercept)	3.19971	0.424308	1.8928e-13
						genotype_domm+	-0.0601984	0.0815327	0.460621
						Sleep_score	-0.00627996	0.0307089	0.838037
						APOE-ε4+	-0.0526551	0.0633217	0.406018
						Age	-0.0391123	0.00505525	4.7707e-14
						Sex (Male)	-0.382798	0.053097	1.82917e-12
						Aβ+	-0.0117706	0.0656879	0.857853
						CVD	0.0462163	0.0406464	0.256011
						Depression_GDS	-0.0434245	0.018372	0.0184377
						BMI	-0.000644718	0.00646244	0.920568
						genotype_domm+:Sleep_score	0.0420316	0.0551312	0.446147	0.815
	rs2736689	Global PSQI	AIBL PACC	0.197891	9.01259e-22	(Intercept)	3.06324	0.446296	1.79421e-11
						genotype_domm+	0.117029	0.127706	0.359859
						Sleep_score	0.00667741	0.0155213	0.66721
						APOE-ε4+	-0.0505518	0.0635172	0.426443
						Age	-0.0382927	0.00509616	2.29899e-13
						Sex (Male)	-0.38954	0.0536579	1.3116e-12
						Aβ+	-0.0212825	0.0661324	0.747713
						CVD	0.0474809	0.0406409	0.243184
						Depression_GDS	-0.0399263	0.0176881	0.0243796
						BMI	-0.000150012	0.00649462	0.98158
						genotype_domm+:Sleep_score	-0.016774	0.017724	0.344353	0.729
	rs11202106	Global PSQI	AIBL PACC	0.199702	4.97745e-22	(Intercept)	3.04684	0.437975	9.81146e-12
						genotype_domm+	0.142303	0.11268	0.207158
						Sleep_score	0.000194519	0.0115162	0.98653
						APOE-ε4+	-0.0538036	0.0635105	0.39727
						Age	-0.0380342	0.00508331	2.86693e-13
						Sex (Male)	-0.3883	0.0536252	1.48776e-12
						Aβ+	-0.0228608	0.065879	0.728714
						CVD	0.0440763	0.0405913	0.278013
						Depression_GDS	-0.0375586	0.0176181	0.0334589
						BMI	0.00015135	0.0064911	0.981406
						genotype_domm+:Sleep_score	-0.0116298	0.0154856	0.452966	0.815
	rs2355009	Global PSQI	AIBL PACC	0.199545	5.24105e-22	(Intercept)	3.18013	0.426581	3.46036e-13
						genotype_domm+	-0.245211	0.171477	0.153279
						Sleep_score	-0.0101265	0.00855825	0.237215
						APOE-ε4+	-0.0517643	0.0634631	0.415044
						Age	-0.0385802	0.00506018	1.06518e-13
						Sex (Male)	-0.390386	0.0537535	1.28672e-12
						Aβ+	-0.017395	0.0658104	0.791632
						CVD	0.0490013	0.0404696	0.226479
						Depression_GDS	-0.0364399	0.0177043	0.0400304
						BMI	0.000551627	0.00651017	0.932504
						genotype_domm+:Sleep_score	0.0319408	0.0237947	0.180029	0.659
	rs3740334	Global PSQI	AIBL PACC	0.196747	1.31019e-21	(Intercept)	3.17527	0.42736	4.10959e-13
						genotype_domm+	-0.0236549	0.12686	0.852148
						Sleep_score	-0.00601594	0.0091722	0.512167
						APOE-ε4+	-0.0500607	0.0635847	0.431437
						Age	-0.0385492	0.00509187	1.54948e-13
						Sex (Male)	-0.390428	0.0537354	1.25908e-12
						Aβ+	-0.0196209	0.0660551	0.766548
						CVD	0.0485933	0.0406481	0.232414
						Depression_GDS	-0.0395885	0.0175932	0.0248244
						BMI	-0.000173167	0.00650813	0.978782
						genotype_domm+:Sleep_score	0.000245643	0.0178333	0.989015	0.989
	rs1079610	Global PSQI	AIBL PACC	0.204627	9.81715e-23	(Intercept)	3.32651	0.430526	5.17402e-14
						genotype_domm+	-0.212161	0.112513	0.0598616
						Sleep_score	-0.0264586	0.0118353	0.0257752
						APOE-ε4+	-0.0514682	0.0632489	0.416141
						Age	-0.0388908	0.00505156	6.30194e-14
						Sex (Male)	-0.384472	0.0535229	2.19195e-12
						Aβ+	-0.0240503	0.0657003	0.714459
						CVD	0.0440037	0.0404333	0.276931
						Depression_GDS	-0.0403851	0.0175357	0.0216449
						BMI	-0.000650539	0.00647411	0.919997
						genotype_domm+:Sleep_score	0.0365015	0.0155595	0.0193293	0.273
	rs2803554	Global PSQI	AIBL PACC	0.199576	5.18742e-22	(Intercept)	3.15486	0.428426	6.4659e-13
						genotype_domm+	0.138814	0.124751	0.266304
						Sleep_score	0.000871193	0.00928965	0.925317
						APOE-ε4+	-0.0540115	0.0635163	0.395493
						Age	-0.0389034	0.00506952	7.50865e-14
						Sex (Male)	-0.390919	0.0535942	1.03953e-12
						Aβ+	-0.0215054	0.0659956	0.744652
						CVD	0.0471019	0.0404902	0.24521
						Depression_GDS	-0.0406754	0.0175769	0.0210228
						BMI	2.22492e-05	0.00648979	0.997266
						genotype_domm+:Sleep_score	-0.0247148	0.0173886	0.155782	0.659
	rs2736689	Sleep Latency	Attention and Processing Speed	0.130069	9.52025e-13	(Intercept)	3.69592	0.518677	3.20253e-12
						genotype_domm+	0.022027	0.103565	0.831648
						Sleep_score	0.00221012	0.0031958	0.489494
						APOE-ε4+	-0.0903665	0.0756212	0.232597
						Age	-0.0468989	0.00606924	5.10889e-14
						Sex (Male)	-0.00815079	0.063836	0.898446
						Aβ+	-0.0196329	0.0784587	0.802499
						CVD	-0.0204282	0.0483438	0.672778
						Depression_GDS	-0.048196	0.0206596	0.0200085
						BMI	-0.00729765	0.00771806	0.344797
						genotype_domm+:Sleep_score	-0.00137677	0.00345926	0.690785	0.904
	rs11202106	Sleep Latency	Attention and Processing Speed	0.132582	4.56118e-13	(Intercept)	3.60962	0.512217	5.39261e-12
						genotype_domm+	0.102509	0.0841407	0.223623
						Sleep_score	0.00156882	0.00192589	0.415651
						APOE-ε4+	-0.0939638	0.075547	0.214101
						Age	-0.0463788	0.00604971	7.86712e-14
						Sex (Male)	-0.00676605	0.0637353	0.915495
						Aβ+	-0.0241628	0.0781479	0.757289
						CVD	-0.0248394	0.0482181	0.606653
						Depression_GDS	-0.0452821	0.0205652	0.0280808
						BMI	-0.00686021	0.00771363	0.37419
						genotype_domm+:Sleep_score	-0.000987693	0.00253	0.696395	0.904
	rs2355009	Sleep Latency	Attention and Processing Speed	0.145389	1.01454e-14	(Intercept)	3.73424	0.500182	3.18913e-13
						genotype_domm+	-0.468349	0.146578	0.00147593
						Sleep_score	0.000151886	0.00132121	0.908518
						APOE-ε4+	-0.0905252	0.0749343	0.227534
						Age	-0.0473003	0.00598664	1.47405e-14
						Sex (Male)	-0.0172271	0.0633581	0.785798
						Aβ+	-0.0137048	0.0774994	0.8597
						CVD	-0.0129336	0.0478371	0.786977
						Depression_GDS	-0.0387159	0.0205561	0.0601606
						BMI	-0.00573655	0.00766796	0.454702
						genotype_domm+:Sleep_score	0.0104101	0.00442098	0.0188821	0.481
	rs3740334	Sleep Latency	Attention and Processing Speed	0.138652	7.59878e-14	(Intercept)	3.70111	0.502172	6.15057e-13
						genotype_domm+	-0.0649121	0.105858	0.539994
						Sleep_score	0.00138447	0.00133752	0.301066
						APOE-ε4+	-0.0891361	0.075222	0.236531
						Age	-0.0462079	0.00601714	7.17312e-14
						Sex (Male)	-0.0029711	0.063554	0.96273
						Aβ+	-0.0256149	0.0779669	0.742629
						CVD	-0.0229017	0.0479414	0.633048
						Depression_GDS	-0.0456916	0.0204743	0.0260328
						BMI	-0.00764443	0.00768207	0.320117
						genotype_domm+:Sleep_score	-0.00436051	0.00391392	0.265713	0.683
	rs1079610	Sleep Latency	Attention and Processing Speed	0.130267	8.98316e-13	(Intercept)	3.72117	0.505883	6.78671e-13
						genotype_domm+	0.0108818	0.0865298	0.899969
						Sleep_score	0.000419712	0.00234267	0.857877
						APOE-ε4+	-0.0893139	0.0755692	0.237754
						Age	-0.0470586	0.00604749	3.47433e-14
						Sex (Male)	-0.00975344	0.0638167	0.878583
						Aβ+	-0.017826	0.0782213	0.819813
						CVD	-0.0211514	0.0482889	0.661542
						Depression_GDS	-0.047997	0.0205633	0.0199428
						BMI	-0.00720256	0.00771884	0.351163
						genotype_domm+:Sleep_score	0.000836383	0.00276026	0.761996	0.904
	rs2803554	Sleep Latency	Attention and Processing Speed	0.131195	6.85012e-13	(Intercept)	3.72358	0.505893	6.57589e-13
						genotype_domm+	0.0619632	0.0909456	0.49595
						Sleep_score	0.00185295	0.00153489	0.227858
						APOE-ε4+	-0.0885458	0.0755756	0.241848
						Age	-0.0471527	0.00605097	3.21012e-14
						Sex (Male)	-0.00933453	0.0637829	0.883699
						Aβ+	-0.0234655	0.0783355	0.764631
						CVD	-0.0230467	0.0481868	0.632638
						Depression_GDS	-0.0480307	0.0205257	0.0196327
						BMI	-0.00758466	0.00772028	0.326311
						genotype_domm+:Sleep_score	-0.00252572	0.00269148	0.348436	0.836
	rs2736689	Sleep Duration	Attention and Processing Speed	0.134591	2.52633e-13	(Intercept)	4.3767	0.616001	3.67409e-12
						genotype_domm+	-0.756225	0.427319	0.0773217
						Sleep_score	-0.100661	0.0523597	0.0550517
						APOE-ε4+	-0.0923293	0.0754011	0.221275
						Age	-0.0462862	0.00603695	7.81907e-14
						Sex (Male)	-0.00447685	0.0633986	0.94373
						Aβ+	-0.0198637	0.078215	0.799617
						CVD	-0.0242487	0.0481791	0.614949
						Depression_GDS	-0.0451407	0.0204845	0.027955
						BMI	-0.00681392	0.00769123	0.376033
						genotype_domm+:Sleep_score	0.108728	0.0610094	0.0752658	0.542
	rs11202106	Sleep Duration	Attention and Processing Speed	0.133579	3.4034e-13	(Intercept)	3.94359	0.57215	1.48083e-11
						genotype_domm+	-0.248173	0.378343	0.512128
						Sleep_score	-0.0468708	0.039298	0.233492
						APOE-ε4+	-0.0983642	0.0756616	0.194117
						Age	-0.046107	0.00601958	8.25218e-14
						Sex (Male)	-0.00764693	0.0633694	0.903994
						Aβ+	-0.0221096	0.0781774	0.777425
						CVD	-0.0282798	0.0481561	0.557271
						Depression_GDS	-0.0433421	0.0204574	0.0345599
						BMI	-0.00678404	0.00770276	0.378842
						genotype_domm+:Sleep_score	0.0480892	0.0541606	0.374976	0.844
	rs2355009	Sleep Duration	Attention and Processing Speed	0.13938	6.12201e-14	(Intercept)	3.92118	0.534324	7.6316e-13
						genotype_domm+	-0.908503	0.53555	0.0903671
						Sleep_score	-0.0360502	0.0292616	0.218467
						APOE-ε4+	-0.0777205	0.0755065	0.303773
						Age	-0.0461868	0.00599477	6.00489e-14
						Sex (Male)	-0.0212346	0.0632024	0.737014
						Aβ+	-0.0186742	0.0777527	0.810283
						CVD	-0.023374	0.047899	0.625752
						Depression_GDS	-0.0475738	0.0206149	0.0213772
						BMI	-0.00578952	0.00768576	0.451599
						genotype_domm+:Sleep_score	0.101696	0.0766157	0.184931	0.676
	rs3740334	Sleep Duration	Attention and Processing Speed	0.137063	1.21729e-13	(Intercept)	3.88208	0.546235	3.62651e-12
						genotype_domm+	-0.27662	0.425872	0.516258
						Sleep_score	-0.0260402	0.0314462	0.407974
						APOE-ε4+	-0.0875421	0.0752795	0.245367
						Age	-0.045852	0.00601333	1.05148e-13
						Sex (Male)	-0.00533467	0.0632834	0.93285
						Aβ+	-0.0306638	0.078018	0.694443
						CVD	-0.0236389	0.048111	0.623378
						Depression_GDS	-0.0456897	0.0203542	0.0251746
						BMI	-0.00741504	0.00768226	0.334853
						genotype_domm+:Sleep_score	0.0176397	0.0609783	0.772476	0.904
	rs1079610	Sleep Duration	Attention and Processing Speed	0.135734	1.80326e-13	(Intercept)	3.44498	0.568027	2.43171e-09
						genotype_domm+	0.757178	0.382839	0.0484413
						Sleep_score	0.0402987	0.0413303	0.329961
						APOE-ε4+	-0.0905147	0.0753288	0.230028
						Age	-0.0471834	0.006023	2.38906e-14
						Sex (Male)	-0.00587133	0.0633361	0.926174
						Aβ+	-0.019202	0.0779687	0.805557
						CVD	-0.0248036	0.0480402	0.605842
						Depression_GDS	-0.0466284	0.0204134	0.022733
						BMI	-0.00669657	0.0076876	0.38408
						genotype_domm+:Sleep_score	-0.105413	0.0546148	0.0540977	0.542
	rs2803554	Sleep Duration	Attention and Processing Speed	0.129837	1.01871e-12	(Intercept)	3.86769	0.544781	3.81013e-12
						genotype_domm+	-0.114656	0.435138	0.792267
						Sleep_score	-0.0256317	0.0316246	0.417998
						APOE-ε4+	-0.0895926	0.0756486	0.236786
						Age	-0.0464271	0.00603673	6.6183e-14
						Sex (Male)	-0.011669	0.0635581	0.854397
						Aβ+	-0.022365	0.0784522	0.77569
						CVD	-0.0235845	0.0481574	0.624511
						Depression_GDS	-0.045627	0.0204465	0.0260406
						BMI	-0.00692075	0.00771626	0.370155
						genotype_domm+:Sleep_score	0.0179207	0.0616531	0.771411	0.904
	rs2736689	Sleep Efficiency	Attention and Processing Speed	0.129156	1.24253e-12	(Intercept)	3.90208	0.637401	1.7407e-09
						genotype_domm+	-0.186733	0.433708	0.666961
						Sleep_score	-0.00226242	0.00456827	0.62062
						APOE-ε4+	-0.0920725	0.0756256	0.223935
						Age	-0.046594	0.00607019	7.35343e-14
						Sex (Male)	-0.0134118	0.0636651	0.833228
						Aβ+	-0.0186919	0.0784857	0.811847
						CVD	-0.0229037	0.0483445	0.635855
						Depression_GDS	-0.0468401	0.0206293	0.0235528
						BMI	-0.0072245	0.00772946	0.350361
						genotype_domm+:Sleep_score	0.00225066	0.00531912	0.672365	0.904
	rs11202106	Sleep Efficiency	Attention and Processing Speed	0.131892	5.58515e-13	(Intercept)	3.58782	0.583978	1.53004e-09
						genotype_domm+	0.281005	0.3836	0.464141
						Sleep_score	0.000749809	0.00343873	0.827471
						APOE-ε4+	-0.0943723	0.0755652	0.212229
						Age	-0.0464557	0.00604296	6.7696e-14
						Sex (Male)	-0.0120907	0.0635541	0.849187
						Aβ+	-0.0263566	0.0782354	0.736328
						CVD	-0.0265879	0.0482249	0.581627
						Depression_GDS	-0.0444894	0.0205459	0.0307809
						BMI	-0.00670174	0.00771727	0.385543
						genotype_domm+:Sleep_score	-0.0024867	0.00471903	0.598436	0.904
	rs2355009	Sleep Efficiency	Attention and Processing Speed	0.135801	1.76809e-13	(Intercept)	3.73782	0.557366	4.89058e-11
						genotype_domm+	-0.197709	0.574874	0.731038
						Sleep_score	-0.000394408	0.00256338	0.877774
						APOE-ε4+	-0.0887883	0.0753788	0.239339
						Age	-0.0465885	0.00601336	4.42694e-14
						Sex (Male)	-0.0237717	0.0635645	0.708563
						Aβ+	-0.0178043	0.0779632	0.819443
						CVD	-0.0216308	0.0480097	0.652488
						Depression_GDS	-0.0437445	0.0206662	0.0347244
						BMI	-0.00600856	0.00771532	0.436437
						genotype_domm+:Sleep_score	-0.000138495	0.00701599	0.984258	0.998
	rs3740334	Sleep Efficiency	Attention and Processing Speed	0.139543	5.83208e-14	(Intercept)	3.99311	0.569917	7.04308e-12
						genotype_domm+	-0.792615	0.4307	0.0662537
						Sleep_score	-0.00276489	0.00276471	0.317711
						APOE-ε4+	-0.0873739	0.0751452	0.245432
						Age	-0.0466434	0.00602401	4.57344e-14
						Sex (Male)	-0.00825796	0.0633698	0.896365
						Aβ+	-0.0312863	0.0778773	0.68803
						CVD	-0.0220728	0.0479339	0.645347
						Depression_GDS	-0.0460708	0.0203961	0.0242794
						BMI	-0.00776971	0.00768171	0.312235
						genotype_domm+:Sleep_score	0.00795969	0.00529901	0.133632	0.601
	rs1079610	Sleep Efficiency	Attention and Processing Speed	0.13132	6.60363e-13	(Intercept)	3.52854	0.587459	3.41459e-09
						genotype_domm+	0.478921	0.391162	0.221333
						Sleep_score	0.00268052	0.00369057	0.46795
						APOE-ε4+	-0.0887018	0.0755139	0.240637
						Age	-0.0472028	0.00604742	2.92839e-14
						Sex (Male)	-0.0141418	0.0635858	0.824079
						Aβ+	-0.0164558	0.0781907	0.833388
						CVD	-0.0239853	0.0481928	0.618895
						Depression_GDS	-0.0479584	0.0205488	0.019955
						BMI	-0.00723069	0.00771813	0.349242
						genotype_domm+:Sleep_score	-0.00558091	0.00480357	0.245802	0.681
	rs2803554	Sleep Efficiency	Attention and Processing Speed	0.131367	6.51334e-13	(Intercept)	3.9227	0.567689	1.32311e-11
						genotype_domm+	-0.558447	0.453368	0.21855
						Sleep_score	-0.00233355	0.00274297	0.395278
						APOE-ε4+	-0.0959639	0.0756469	0.205119
						Age	-0.046791	0.00603988	4.44208e-14
						Sex (Male)	-0.0103831	0.0636654	0.870508
						Aβ+	-0.0241824	0.0782925	0.757533
						CVD	-0.0246661	0.0481467	0.608635
						Depression_GDS	-0.0472402	0.0205087	0.0216204
						BMI	-0.00742632	0.00771992	0.336481
						genotype_domm+:Sleep_score	0.00700287	0.00553771	0.206548	0.676
	rs2736689	Sleep Disturbances	Attention and Processing Speed	0.129348	1.17464e-12	(Intercept)	3.69636	0.53191	1.02455e-11
						genotype_domm+	-0.0299925	0.16929	0.859442
						Sleep_score	0.00279814	0.0154313	0.856175
						APOE-ε4+	-0.0929289	0.0756338	0.219712
						Age	-0.0466079	0.00605246	6.17142e-14
						Sex (Male)	-0.0183124	0.0634003	0.772813
						Aβ+	-0.0170086	0.078586	0.828729
						CVD	-0.0226096	0.0483151	0.639993
						Depression_GDS	-0.0483654	0.0211338	0.0224781
						BMI	-0.00704094	0.00772686	0.362567
						genotype_domm+:Sleep_score	0.00256358	0.0177602	0.885281	0.966
	rs11202106	Sleep Disturbances	Attention and Processing Speed	0.131869	5.62162e-13	(Intercept)	3.59732	0.520828	1.34934e-11
						genotype_domm+	0.0707184	0.150914	0.639538
						Sleep_score	0.00382161	0.0113757	0.737038
						APOE-ε4+	-0.096916	0.0755975	0.200373
						Age	-0.0461891	0.00603055	8.27165e-14
						Sex (Male)	-0.016005	0.0633316	0.800579
						Aβ+	-0.0227529	0.0783115	0.771508
						CVD	-0.0269916	0.0481984	0.575696
						Depression_GDS	-0.0462928	0.0209433	0.0274821
						BMI	-0.00664713	0.00770872	0.388898
						genotype_domm+:Sleep_score	0.00118325	0.0155684	0.939444	0.995
	rs2355009	Sleep Disturbances	Attention and Processing Speed	0.136863	1.29175e-13	(Intercept)	3.65179	0.507209	1.95144e-12
						genotype_domm+	-0.325827	0.233556	0.163548
						Sleep_score	0.0035534	0.00848598	0.675568
						APOE-ε4+	-0.088842	0.0753111	0.238634
						Age	-0.0463291	0.00600673	5.6599e-14
						Sex (Male)	-0.0261644	0.0633163	0.679594
						Aβ+	-0.0170165	0.0779891	0.82736
						CVD	-0.0219431	0.0479559	0.64744
						Depression_GDS	-0.0463974	0.0208207	0.026248
						BMI	-0.00569456	0.00770634	0.46025
						genotype_domm+:Sleep_score	0.0124246	0.0230321	0.589793	0.904
	rs3740334	Sleep Disturbances	Attention and Processing Speed	0.143908	1.58298e-14	(Intercept)	3.6665	0.505078	1.30732e-12
						genotype_domm+	0.192193	0.171034	0.261616
						Sleep_score	0.0138338	0.00904564	0.126746
						APOE-ε4+	-0.090938	0.0749649	0.225613
						Age	-0.0462833	0.00598616	4.95189e-14
						Sex (Male)	0.00217612	0.0632052	0.972547
						Aβ+	-0.0364478	0.077851	0.639842
						CVD	-0.0231542	0.0477612	0.628014
						Depression_GDS	-0.0466433	0.0207196	0.0247615
						BMI	-0.00949755	0.00770721	0.218356
						genotype_domm+:Sleep_score	-0.040002	0.0180088	0.0267332	0.481
	rs1079610	Sleep Disturbances	Attention and Processing Speed	0.133843	3.14895e-13	(Intercept)	3.82279	0.517369	5.41197e-13
						genotype_domm+	-0.199589	0.153223	0.193244
						Sleep_score	-0.0110019	0.0123618	0.373852
						APOE-ε4+	-0.0882291	0.075437	0.24267
						Age	-0.046766	0.00602143	3.86394e-14
						Sex (Male)	-0.0131912	0.0633341	0.835086
						Aβ+	-0.0239367	0.0782584	0.759819
						CVD	-0.0205078	0.0480823	0.669897
						Depression_GDS	-0.050337	0.0208825	0.0162521
						BMI	-0.00773851	0.0077118	0.316071
						genotype_domm+:Sleep_score	0.0261786	0.0158991	0.100213	0.601
	rs2803554	Sleep Disturbances	Attention and Processing Speed	0.129664	1.07134e-12	(Intercept)	3.64117	0.513177	3.91711e-12
						genotype_domm+	0.0799946	0.169566	0.637281
						Sleep_score	0.00694689	0.00930982	0.455866
						APOE-ε4+	-0.0922964	0.0756239	0.222802
						Age	-0.0465407	0.00603586	5.74744e-14
						Sex (Male)	-0.0174809	0.0634333	0.782973
						Aβ+	-0.0171109	0.0784454	0.827411
						CVD	-0.0231494	0.0481545	0.630895
						Depression_GDS	-0.0486833	0.0208964	0.020174
						BMI	-0.00678253	0.0077279	0.3805
						genotype_domm+:Sleep_score	-0.00832211	0.0174583	0.633772	0.904
	rs2736689	Daytime Dysfunction	Attention and Processing Speed	0.130228	9.08712e-13	(Intercept)	3.74989	0.520481	1.88863e-12
						genotype_domm+	-0.0402751	0.0998264	0.68677
						Sleep_score	0.00178625	0.057673	0.975303
						APOE-ε4+	-0.092454	0.075552	0.221575
						Age	-0.0468779	0.00606529	5.0527e-14
						Sex (Male)	-0.0150053	0.0634684	0.813192
						Aβ+	-0.0140408	0.0786433	0.858365
						CVD	-0.0272867	0.0486202	0.574871
						Depression_GDS	-0.0517921	0.0220534	0.0191965
						BMI	-0.00726355	0.00771705	0.346991
						genotype_domm+:Sleep_score	0.0334445	0.0658313	0.61163	0.904
	rs11202106	Daytime Dysfunction	Attention and Processing Speed	0.132452	4.73892e-13	(Intercept)	3.61713	0.511711	4.67411e-12
						genotype_domm+	0.0821093	0.0867222	0.344145
						Sleep_score	0.0264301	0.0448992	0.55633
						APOE-ε4+	-0.0960359	0.0755365	0.20412
						Age	-0.0462328	0.00603145	7.92256e-14
						Sex (Male)	-0.0156166	0.0632678	0.805128
						Aβ+	-0.0215715	0.0783155	0.783077
						CVD	-0.0315036	0.04854	0.516588
						Depression_GDS	-0.0505284	0.0219473	0.0216866
						BMI	-0.00675773	0.00771258	0.3813
						genotype_domm+:Sleep_score	0.000121269	0.0587914	0.998355	0.998
	rs2355009	Daytime Dysfunction	Attention and Processing Speed	0.141528	3.22715e-14	(Intercept)	3.78963	0.504151	2.23884e-13
						genotype_domm+	-0.0450022	0.131976	0.733241
						Sleep_score	0.0391035	0.0331432	0.238567
						APOE-ε4+	-0.0976082	0.0751875	0.194754
						Age	-0.0476509	0.0060135	1.24828e-14
						Sex (Male)	-0.0324391	0.063092	0.607346
						Aβ+	-0.00435715	0.077991	0.955467
						CVD	-0.0227786	0.0481744	0.636514
						Depression_GDS	-0.0466032	0.0218641	0.0334832
						BMI	-0.00742629	0.00771433	0.336133
						genotype_domm+:Sleep_score	-0.176896	0.0973322	0.0696831	0.542
	rs3740334	Daytime Dysfunction	Attention and Processing Speed	0.1378	9.78581e-14	(Intercept)	3.71028	0.502762	5.76015e-13
						genotype_domm+	-0.114919	0.0985881	0.244255
						Sleep_score	0.0401648	0.0368858	0.276667
						APOE-ε4+	-0.0893551	0.0752069	0.235288
						Age	-0.0461789	0.00601884	7.53508e-14
						Sex (Male)	-0.00582296	0.0634251	0.926883
						Aβ+	-0.0265247	0.0780465	0.734091
						CVD	-0.0306695	0.0483114	0.525799
						Depression_GDS	-0.0529406	0.0218095	0.0155216
						BMI	-0.00781542	0.00768867	0.309838
						genotype_domm+:Sleep_score	-0.0402195	0.0653281	0.538373	0.904
	rs1079610	Daytime Dysfunction	Attention and Processing Speed	0.130788	7.71631e-13	(Intercept)	3.65826	0.50742	1.82785e-12
						genotype_domm+	0.0679653	0.0872611	0.436384
						Sleep_score	0.0484201	0.0476259	0.309746
						APOE-ε4+	-0.0888749	0.0756186	0.240373
						Age	-0.0467085	0.00603296	4.59589e-14
						Sex (Male)	-0.0202559	0.0633523	0.749289
						Aβ+	-0.0132602	0.0783668	0.865695
						CVD	-0.0246146	0.0485696	0.612501
						Depression_GDS	-0.0521675	0.0219728	0.0179239
						BMI	-0.00686377	0.00771438	0.373989
						genotype_domm+:Sleep_score	-0.0381747	0.0603849	0.527521	0.904
	rs2803554	Daytime Dysfunction	Attention and Processing Speed	0.132113	5.23469e-13	(Intercept)	3.71716	0.505866	7.15214e-13
						genotype_domm+	-0.0749654	0.0972045	0.440906
						Sleep_score	0.00416146	0.0366116	0.909544
						APOE-ε4+	-0.0914562	0.0754931	0.226233
						Age	-0.0465552	0.00602694	5.21178e-14
						Sex (Male)	-0.0142503	0.063303	0.821974
						Aβ+	-0.0167028	0.0783141	0.831187
						CVD	-0.0300079	0.0484592	0.536009
						Depression_GDS	-0.0514715	0.0219034	0.019123
						BMI	-0.00724609	0.00770461	0.347373
						genotype_domm+:Sleep_score	0.0797829	0.0657283	0.225324	0.676
	rs2736689	Global PSQI	Attention and Processing Speed	0.13047	1.02274e-12	(Intercept)	3.68477	0.533103	1.31284e-11
						genotype_domm+	0.0325941	0.152546	0.830885
						Sleep_score	0.0107251	0.0185403	0.563176
						APOE-ε4+	-0.0935916	0.0758715	0.21789
						Age	-0.0468976	0.00608739	6.0705e-14
						Sex (Male)	-0.00937395	0.0640946	0.883776
						Aβ+	-0.0140005	0.0789955	0.859391
						CVD	-0.0234981	0.0485458	0.628548
						Depression_GDS	-0.0493632	0.0211285	0.0198279
						BMI	-0.00751681	0.00775785	0.333001
						genotype_domm+:Sleep_score	-0.00596606	0.0211714	0.778203	0.904
	rs11202106	Global PSQI	Attention and Processing Speed	0.133363	4.40276e-13	(Intercept)	3.59312	0.522882	1.7032e-11
						genotype_domm+	0.12934	0.134525	0.336741
						Sleep_score	0.00967242	0.0137488	0.482031
						APOE-ε4+	-0.0978922	0.0758229	0.197217
						Age	-0.0463768	0.00606878	9.41449e-14
						Sex (Male)	-0.00729913	0.0640212	0.90927
						Aβ+	-0.019043	0.0786506	0.808775
						CVD	-0.0286007	0.0484605	0.555305
						Depression_GDS	-0.0466002	0.0210336	0.0271288
						BMI	-0.00715276	0.00774949	0.356408
						genotype_domm+:Sleep_score	-0.00689186	0.0184876	0.709453	0.904
	rs2355009	Global PSQI	Attention and Processing Speed	0.137373	1.35753e-13	(Intercept)	3.71173	0.508051	9.59659e-13
						genotype_domm+	-0.247853	0.204226	0.225406
						Sleep_score	0.00463675	0.0101927	0.649353
						APOE-ε4+	-0.0917777	0.0755834	0.225164
						Age	-0.0469053	0.00602658	3.46335e-14
						Sex (Male)	-0.0190914	0.0640195	0.765653
						Aβ+	-0.0115322	0.078379	0.88308
						CVD	-0.0219028	0.0481986	0.649698
						Depression_GDS	-0.04564	0.0210855	0.0308483
						BMI	-0.0063792	0.00775349	0.411002
						genotype_domm+:Sleep_score	0.00611604	0.028339	0.829209	0.933
	rs3740334	Global PSQI	Attention and Processing Speed	0.139184	7.95704e-14	(Intercept)	3.71304	0.507558	8.98666e-13
						genotype_domm+	0.0182669	0.150666	0.903544
						Sleep_score	0.0121633	0.0108934	0.264657
						APOE-ε4+	-0.0926669	0.0755168	0.220303
						Age	-0.0467452	0.0060474	5.05907e-14
						Sex (Male)	-0.00214055	0.0638193	0.973255
						Aβ+	-0.0243855	0.0784508	0.75604
						CVD	-0.0207674	0.048276	0.667231
						Depression_GDS	-0.0483763	0.0208946	0.0209619
						BMI	-0.00829046	0.00772943	0.283923
						genotype_domm+:Sleep_score	-0.0264952	0.0211798	0.211473	0.676
	rs1079610	Global PSQI	Attention and Processing Speed	0.134327	3.32116e-13	(Intercept)	3.8303	0.515291	4.01704e-13
						genotype_domm+	-0.158846	0.134666	0.238678
						Sleep_score	-0.0101285	0.0141655	0.474899
						APOE-ε4+	-0.0941131	0.0757018	0.214314
						Age	-0.047185	0.00604615	2.97995e-14
						Sex (Male)	-0.00481088	0.0640609	0.940163
						Aβ+	-0.0179828	0.0786359	0.819199
						CVD	-0.0270686	0.0483941	0.576157
						Depression_GDS	-0.049751	0.0209882	0.0181072
						BMI	-0.00790006	0.00774879	0.308398
						genotype_domm+:Sleep_score	0.028897	0.018623	0.121306	0.601
	rs2803554	Global PSQI	Attention and Processing Speed	0.130839	9.18886e-13	(Intercept)	3.69656	0.512186	1.7461e-12
						genotype_domm+	0.0783293	0.149141	0.59965
						Sleep_score	0.00941831	0.0111059	0.396775
						APOE-ε4+	-0.0946338	0.0759342	0.213193
						Age	-0.0470096	0.00606065	4.18417e-14
						Sex (Male)	-0.010107	0.0640723	0.874716
						Aβ+	-0.0161009	0.0788982	0.838372
						CVD	-0.0244305	0.0484063	0.613972
						Depression_GDS	-0.0493962	0.0210133	0.0190854
						BMI	-0.00748398	0.00775859	0.335161
						genotype_domm+:Sleep_score	-0.0116938	0.0207882	0.573987	0.904
	rs2736689	Sleep Latency	Episodic Recall	0.0994051	5.48894e-09	(Intercept)	2.86396	0.530514	9.94273e-08
						genotype_domm+	-0.0711808	0.105928	0.501878
						Sleep_score	-0.00302818	0.00326873	0.354634
						APOE-ε4+	-0.0753507	0.077347	0.330383
						Age	-0.0357719	0.00620775	1.36962e-08
						Sex (Male)	-0.295563	0.0652929	7.32169e-06
						Aβ+	0.0592068	0.0802493	0.460953
						CVD	0.0542343	0.0494471	0.273193
						Depression_GDS	-0.0150927	0.0211311	0.475374
						BMI	0.00355219	0.00789421	0.652903
						genotype_domm+:Sleep_score	0.00295076	0.00353821	0.404653	0.662
	rs11202106	Sleep Latency	Episodic Recall	0.0991344	5.90847e-09	(Intercept)	2.7244	0.524744	2.91768e-07
						genotype_domm+	0.0558142	0.0861985	0.517569
						Sleep_score	0.00048371	0.00197299	0.806418
						APOE-ε4+	-0.0786428	0.0773946	0.310007
						Age	-0.0351675	0.00619766	2.23557e-08
						Sex (Male)	-0.291921	0.0652941	9.43441e-06
						Aβ+	0.0557012	0.0800591	0.486873
						CVD	0.054248	0.0493974	0.272591
						Depression_GDS	-0.0149764	0.0210682	0.47747
						BMI	0.00371033	0.00790228	0.638876
						genotype_domm+:Sleep_score	-0.00178362	0.00259188	0.49164	0.722
	rs2355009	Sleep Latency	Episodic Recall	0.0983384	7.33503e-09	(Intercept)	2.78823	0.516467	9.93196e-08
						genotype_domm+	-0.0227724	0.151351	0.880455
						Sleep_score	-0.000530402	0.00136423	0.697578
						APOE-ε4+	-0.0769806	0.0773741	0.320208
						Age	-0.0355298	0.00618156	1.48731e-08
						Sex (Male)	-0.294376	0.065421	8.27915e-06
						Aβ+	0.0568382	0.0800228	0.477829
						CVD	0.0546081	0.0493946	0.269397
						Depression_GDS	-0.0155472	0.0212254	0.464182
						BMI	0.00362054	0.00791762	0.64765
						genotype_domm+:Sleep_score	6.11486e-05	0.00456492	0.989317	0.994
	rs3740334	Sleep Latency	Episodic Recall	0.103876	1.61394e-09	(Intercept)	2.76687	0.514903	1.13409e-07
						genotype_domm+	0.193188	0.108542	0.0756429
						Sleep_score	0.000284151	0.00137143	0.835934
						APOE-ε4+	-0.0805192	0.077129	0.296957
						Age	-0.0358048	0.00616968	1.08882e-08
						Sex (Male)	-0.29684	0.0651652	6.42753e-06
						Aβ+	0.0652739	0.0799435	0.414561
						CVD	0.0548377	0.0491567	0.265085
						Depression_GDS	-0.0134158	0.0209934	0.523052
						BMI	0.00375818	0.00787682	0.633463
						genotype_domm+:Sleep_score	-0.00684104	0.00401315	0.0888131	0.457
	rs1079610	Sleep Latency	Episodic Recall	0.101939	2.74738e-09	(Intercept)	2.81227	0.516758	7.88308e-08
						genotype_domm+	0.00719774	0.0883901	0.935128
						Sleep_score	-0.00270232	0.00239303	0.259277
						APOE-ε4+	-0.0773543	0.0771938	0.316738
						Age	-0.0358424	0.0061775	1.09649e-08
						Sex (Male)	-0.295008	0.0651887	7.36432e-06
						Aβ+	0.0606721	0.079903	0.447979
						CVD	0.053415	0.0493271	0.27933
						Depression_GDS	-0.0168429	0.0210054	0.422989
						BMI	0.00373257	0.00788479	0.63612
						genotype_domm+:Sleep_score	0.00296715	0.0028196	0.293101	0.602
	rs2803554	Sleep Latency	Episodic Recall	0.101578	3.03295e-09	(Intercept)	2.78749	0.517149	1.0392e-07
						genotype_domm+	-0.109563	0.0929691	0.239104
						Sleep_score	-0.00176117	0.00156904	0.262153
						APOE-ε4+	-0.0789948	0.077257	0.306989
						Age	-0.0352653	0.0061856	1.92658e-08
						Sex (Male)	-0.292593	0.065202	8.75147e-06
						Aβ+	0.0637428	0.0800784	0.426366
						CVD	0.0574627	0.0492589	0.24389
						Depression_GDS	-0.0151916	0.0209824	0.469359
						BMI	0.00399644	0.00789205	0.612784
						genotype_domm+:Sleep_score	0.00379515	0.00275136	0.16833	0.593
	rs2736689	Sleep Duration	Episodic Recall	0.0996573	5.12471e-09	(Intercept)	3.15855	0.631616	7.65216e-07
						genotype_domm+	-0.371447	0.43815	0.396932
						Sleep_score	-0.0540786	0.0536869	0.314227
						APOE-ε4+	-0.0762868	0.0773123	0.324199
						Age	-0.0355902	0.00618997	1.47119e-08
						Sex (Male)	-0.283697	0.0650056	1.51959e-05
						Aβ+	0.0576611	0.0801976	0.472449
						CVD	0.0546929	0.0494003	0.26871
						Depression_GDS	-0.0163668	0.0210037	0.436172
						BMI	0.00348653	0.00788618	0.658583
						genotype_domm+:Sleep_score	0.0524411	0.0625558	0.402215	0.662
	rs11202106	Sleep Duration	Episodic Recall	0.0989232	6.25771e-09	(Intercept)	2.96725	0.586549	5.72723e-07
						genotype_domm+	-0.151791	0.387864	0.695686
						Sleep_score	-0.028563	0.040287	0.478626
						APOE-ε4+	-0.0779933	0.0775658	0.315085
						Age	-0.0355604	0.00617107	1.36971e-08
						Sex (Male)	-0.285654	0.0649641	1.31319e-05
						Aβ+	0.0574602	0.0801448	0.473701
						CVD	0.0535284	0.049368	0.27871
						Depression_GDS	-0.0158704	0.0209722	0.449526
						BMI	0.00338611	0.00789661	0.66823
						genotype_domm+:Sleep_score	0.0244807	0.0555236	0.659451	0.848
	rs2355009	Sleep Duration	Episodic Recall	0.0985898	6.8512e-09	(Intercept)	2.89575	0.549715	1.97306e-07
						genotype_domm+	-0.0646338	0.550977	0.906658
						Sleep_score	-0.0164252	0.0301045	0.585555
						APOE-ε4+	-0.0739966	0.0776815	0.341222
						Age	-0.0356075	0.00616745	1.28776e-08
						Sex (Male)	-0.288463	0.065023	1.10209e-05
						Aβ+	0.0570565	0.0799924	0.475974
						CVD	0.054852	0.0492788	0.266145
						Depression_GDS	-0.0164727	0.0212087	0.437666
						BMI	0.00352939	0.00790715	0.655514
						genotype_domm+:Sleep_score	0.00615423	0.0788226	0.937795	0.994
	rs3740334	Sleep Duration	Episodic Recall	0.0994959	5.35487e-09	(Intercept)	2.89193	0.560933	3.51237e-07
						genotype_domm+	0.0504261	0.437332	0.908245
						Sleep_score	-0.0155228	0.0322924	0.63092
						APOE-ε4+	-0.0756651	0.077305	0.328108
						Age	-0.0358876	0.00617513	1.03908e-08
						Sex (Male)	-0.290465	0.0649862	9.48675e-06
						Aβ+	0.0603844	0.0801172	0.451346
						CVD	0.0554139	0.0494055	0.262508
						Depression_GDS	-0.0164914	0.0209018	0.43045
						BMI	0.00358029	0.00788897	0.650124
						genotype_domm+:Sleep_score	0.00105937	0.0626191	0.986508	0.994
	rs1079610	Sleep Duration	Episodic Recall	0.107918	5.27424e-10	(Intercept)	2.42031	0.58013	3.49914e-05
						genotype_domm+	0.913633	0.390996	0.0198075
						Sleep_score	0.0560093	0.0422109	0.185086
						APOE-ε4+	-0.0758122	0.0769338	0.324843
						Age	-0.0366581	0.00615134	4.48088e-09
						Sex (Male)	-0.280813	0.0646857	1.68191e-05
						Aβ+	0.0598171	0.07963	0.452855
						CVD	0.0541193	0.0490638	0.270483
						Depression_GDS	-0.0182254	0.0208484	0.382392
						BMI	0.00380113	0.00785141	0.62848
						genotype_domm+:Sleep_score	-0.122355	0.0557785	0.0286748	0.258
	rs2803554	Sleep Duration	Episodic Recall	0.100491	4.08205e-09	(Intercept)	3.01906	0.556803	8.76922e-08
						genotype_domm+	-0.488047	0.444741	0.272949
						Sleep_score	-0.0324779	0.0323225	0.315424
						APOE-ε4+	-0.077519	0.077318	0.316487
						Age	-0.0357944	0.00616995	1.10069e-08
						Sex (Male)	-0.282563	0.0649607	1.61971e-05
						Aβ+	0.053294	0.0801836	0.506548
						CVD	0.0543968	0.0492202	0.269559
						Depression_GDS	-0.0164948	0.0208977	0.430264
						BMI	0.0036995	0.00788655	0.639188
						genotype_domm+:Sleep_score	0.066309	0.0630137	0.293118	0.602
	rs2736689	Sleep Efficiency	Episodic Recall	0.0999019	4.79423e-09	(Intercept)	2.9056	0.651426	9.89121e-06
						genotype_domm+	-0.376989	0.443251	0.395406
						Sleep_score	-0.00171358	0.00466879	0.713737
						APOE-ε4+	-0.0790142	0.0772896	0.307074
						Age	-0.0352877	0.00620376	2.07136e-08
						Sex (Male)	-0.293177	0.065066	8.05202e-06
						Aβ+	0.0585112	0.0802127	0.466031
						CVD	0.0566168	0.0494083	0.252327
						Depression_GDS	-0.0162292	0.0210833	0.441763
						BMI	0.00339992	0.00789954	0.667074
						genotype_domm+:Sleep_score	0.00459033	0.00543616	0.398802	0.662
	rs11202106	Sleep Efficiency	Episodic Recall	0.0993844	5.51988e-09	(Intercept)	2.7229	0.597939	6.46847e-06
						genotype_domm+	-0.207663	0.392771	0.597214
						Sleep_score	0.000194728	0.00352094	0.955915
						APOE-ε4+	-0.0790336	0.0773718	0.307469
						Age	-0.0351904	0.00618743	2.07954e-08
						Sex (Male)	-0.294723	0.0650735	7.2433e-06
						Aβ+	0.0571216	0.0801058	0.476095
						CVD	0.0548981	0.0493778	0.266702
						Depression_GDS	-0.0149027	0.0210371	0.478991
						BMI	0.00365987	0.00790177	0.643422
						genotype_domm+:Sleep_score	0.00279848	0.00483185	0.562704	0.75
	rs2355009	Sleep Efficiency	Episodic Recall	0.0990671	6.01765e-09	(Intercept)	2.60038	0.572081	6.72011e-06
						genotype_domm+	0.195834	0.590052	0.740094
						Sleep_score	0.0020502	0.00263106	0.436174
						APOE-ε4+	-0.0780262	0.0773689	0.313652
						Age	-0.0354809	0.00617212	1.48001e-08
						Sex (Male)	-0.295464	0.0652426	7.25584e-06
						Aβ+	0.0576317	0.0800216	0.471701
						CVD	0.0564255	0.0492772	0.252673
						Depression_GDS	-0.0140371	0.0212118	0.508397
						BMI	0.00385999	0.00791902	0.626142
						genotype_domm+:Sleep_score	-0.0027349	0.00720122	0.704251	0.874
	rs3740334	Sleep Efficiency	Episodic Recall	0.102628	2.2748e-09	(Intercept)	2.83976	0.585074	1.57389e-06
						genotype_domm+	-0.525456	0.442155	0.23518
						Sleep_score	-0.000290589	0.00283824	0.918489
						APOE-ε4+	-0.076428	0.0771437	0.322249
						Age	-0.0363242	0.00618422	7.31383e-09
						Sex (Male)	-0.299321	0.0650552	5.20412e-06
						Aβ+	0.0582928	0.0799486	0.466228
						CVD	0.0592366	0.0492087	0.229183
						Depression_GDS	-0.0151657	0.0209386	0.469186
						BMI	0.00363142	0.00788601	0.645344
						genotype_domm+:Sleep_score	0.0072839	0.00543994	0.181125	0.593
	rs1079610	Sleep Efficiency	Episodic Recall	0.111216	2.09992e-10	(Intercept)	2.09556	0.597342	0.000487499
						genotype_domm+	1.08462	0.397743	0.00659298
						Sleep_score	0.00909887	0.00375266	0.0156389
						APOE-ε4+	-0.071675	0.0767843	0.350985
						Age	-0.0366859	0.00614917	4.31301e-09
						Sex (Male)	-0.294723	0.0646555	6.33476e-06
						Aβ+	0.0642306	0.0795062	0.419509
						CVD	0.0544589	0.0490036	0.266905
						Depression_GDS	-0.0189877	0.0208945	0.363879
						BMI	0.00336755	0.00784798	0.668017
						genotype_domm+:Sleep_score	-0.0126269	0.00488439	0.00998507	0.18
	rs2803554	Sleep Efficiency	Episodic Recall	0.101124	3.43429e-09	(Intercept)	2.79644	0.580524	1.87762e-06
						genotype_domm+	-0.554877	0.463618	0.231875
						Sleep_score	0.000102637	0.00280499	0.970824
						APOE-ε4+	-0.0829476	0.0773572	0.284062
						Age	-0.035767	0.00617643	1.16783e-08
						Sex (Male)	-0.290148	0.0651048	1.00593e-05
						Aβ+	0.0547296	0.0800626	0.49452
						CVD	0.0553612	0.0492353	0.261316
						Depression_GDS	-0.016453	0.0209724	0.433073
						BMI	0.00344584	0.00789446	0.662651
						genotype_domm+:Sleep_score	0.00648791	0.00566291	0.252415	0.602
	rs2736689	Sleep Disturbances	Episodic Recall	0.105099	1.15193e-09	(Intercept)	2.559	0.542102	2.97608e-06
						genotype_domm+	0.316802	0.172534	0.066863
						Sleep_score	0.0257097	0.015727	0.102664
						APOE-ε4+	-0.0711988	0.0770831	0.356059
						Age	-0.0357179	0.00616844	1.17077e-08
						Sex (Male)	-0.286806	0.0646152	1.09047e-05
						Aβ+	0.0516712	0.0800918	0.519095
						CVD	0.0558296	0.0492409	0.257361
						Depression_GDS	-0.0205244	0.0215387	0.341049
						BMI	0.0043147	0.00787492	0.583976
						genotype_domm+:Sleep_score	-0.0377263	0.0181005	0.0375884	0.271
	rs11202106	Sleep Disturbances	Episodic Recall	0.101641	2.981e-09	(Intercept)	2.65769	0.532604	8.07182e-07
						genotype_domm+	0.220445	0.154326	0.153725
						Sleep_score	0.00966407	0.0116329	0.406467
						APOE-ε4+	-0.0726393	0.0773068	0.347816
						Age	-0.0352304	0.00616691	1.80626e-08
						Sex (Male)	-0.290842	0.0647636	8.61999e-06
						Aβ+	0.0506259	0.0800822	0.527531
						CVD	0.0532225	0.0492882	0.280686
						Depression_GDS	-0.0164951	0.0214168	0.441509
						BMI	0.00366416	0.00788301	0.642243
						genotype_domm+:Sleep_score	-0.0231756	0.0159204	0.146031	0.593
	rs2355009	Sleep Disturbances	Episodic Recall	0.0998774	4.82633e-09	(Intercept)	2.80613	0.520686	1.04369e-07
						genotype_domm+	-0.24275	0.239762	0.311753
						Sleep_score	-0.00552442	0.00871145	0.526238
						APOE-ε4+	-0.0728284	0.0773122	0.346597
						Age	-0.0354154	0.00616633	1.5238e-08
						Sex (Male)	-0.287165	0.0649986	1.19617e-05
						Aβ+	0.0535	0.0800613	0.504258
						CVD	0.0550317	0.0492301	0.264111
						Depression_GDS	-0.0153975	0.0213739	0.471587
						BMI	0.00387089	0.0079111	0.624822
						genotype_domm+:Sleep_score	0.0240816	0.0236441	0.308877	0.602
	rs3740334	Sleep Disturbances	Episodic Recall	0.0991226	5.92743e-09	(Intercept)	2.81162	0.520846	9.95767e-08
						genotype_domm+	0.058617	0.176373	0.739752
						Sleep_score	-0.00214231	0.00932803	0.818437
						APOE-ε4+	-0.0764576	0.0773051	0.323072
						Age	-0.0359786	0.00617304	9.45688e-09
						Sex (Male)	-0.291799	0.0651783	9.17927e-06
						Aβ+	0.0595289	0.0802814	0.458699
						CVD	0.0559263	0.0492522	0.256648
						Depression_GDS	-0.0154746	0.0213664	0.469215
						BMI	0.00352034	0.00794781	0.657986
						genotype_domm+:Sleep_score	-0.000134088	0.018571	0.994242	0.994
	rs1079610	Sleep Disturbances	Episodic Recall	0.109369	3.51976e-10	(Intercept)	3.04073	0.527387	1.34524e-08
						genotype_domm+	-0.275849	0.15619	0.0779207
						Sleep_score	-0.0259858	0.0126011	0.0396518
						APOE-ε4+	-0.0690588	0.0768976	0.369539
						Age	-0.0362035	0.00613801	6.35942e-09
						Sex (Male)	-0.28215	0.0645604	1.47894e-05
						Aβ+	0.0481965	0.0797736	0.545978
						CVD	0.0599374	0.0490133	0.221889
						Depression_GDS	-0.0186498	0.0212868	0.38134
						BMI	0.0022881	0.00786111	0.771109
						genotype_domm+:Sleep_score	0.0393559	0.016207	0.0154823	0.186
	rs2803554	Sleep Disturbances	Episodic Recall	0.100884	3.66758e-09	(Intercept)	2.76522	0.524336	1.91232e-07
						genotype_domm+	0.168408	0.173253	0.331453
						Sleep_score	0.0038042	0.00951226	0.689363
						APOE-ε4+	-0.0768311	0.0772683	0.320486
						Age	-0.0359567	0.0061671	9.34728e-09
						Sex (Male)	-0.285897	0.0648126	1.23354e-05
						Aβ+	0.0613277	0.0801512	0.444504
						CVD	0.0555551	0.0492016	0.259326
						Depression_GDS	-0.0163185	0.0213508	0.445006
						BMI	0.00401602	0.00789594	0.61122
						genotype_domm+:Sleep_score	-0.022271	0.0178379	0.212362	0.602
	rs2736689	Daytime Dysfunction	Episodic Recall	0.100345	4.24894e-09	(Intercept)	2.73172	0.532131	3.92844e-07
						genotype_domm+	0.0377924	0.102061	0.711304
						Sleep_score	0.0655017	0.0589638	0.267097
						APOE-ε4+	-0.0758069	0.077243	0.326815
						Age	-0.0355206	0.00620105	1.65841e-08
						Sex (Male)	-0.295501	0.064889	6.46436e-06
						Aβ+	0.0590298	0.0804035	0.463153
						CVD	0.0502708	0.0497085	0.312303
						Depression_GDS	-0.0260309	0.022547	0.24878
						BMI	0.00346626	0.00788977	0.660588
						genotype_domm+:Sleep_score	-0.0452473	0.0673047	0.501685	0.722
	rs11202106	Daytime Dysfunction	Episodic Recall	0.100348	4.24485e-09	(Intercept)	2.72207	0.523833	2.85009e-07
						genotype_domm+	0.0552006	0.0887766	0.534332
						Sleep_score	0.0531593	0.0459628	0.24794
						APOE-ε4+	-0.0760796	0.0773259	0.325598
						Age	-0.0354511	0.00617433	1.53803e-08
						Sex (Male)	-0.29346	0.0647666	7.17873e-06
						Aβ+	0.0582565	0.0801708	0.467741
						CVD	0.0474096	0.0496899	0.340439
						Depression_GDS	-0.0249328	0.0224673	0.267588
						BMI	0.00353147	0.00789529	0.65484
						genotype_domm+:Sleep_score	-0.0383184	0.0601842	0.524589	0.726
	rs2355009	Daytime Dysfunction	Episodic Recall	0.0997261	5.02954e-09	(Intercept)	2.79279	0.518995	1.08957e-07
						genotype_domm+	0.00691049	0.135862	0.959452
						Sleep_score	0.0345286	0.034119	0.311972
						APOE-ε4+	-0.0775628	0.0774013	0.316734
						Age	-0.0358966	0.00619055	1.11822e-08
						Sex (Male)	-0.293531	0.0649496	7.57116e-06
						Aβ+	0.0628364	0.0802873	0.434167
						CVD	0.049967	0.0495928	0.314108
						Depression_GDS	-0.0240899	0.0225078	0.284949
						BMI	0.00313097	0.00794146	0.693542
						genotype_domm+:Sleep_score	-0.02453	0.100198	0.806689	0.937
	rs3740334	Daytime Dysfunction	Episodic Recall	0.10272	2.2179e-09	(Intercept)	2.7552	0.515585	1.32633e-07
						genotype_domm+	-0.0258099	0.101103	0.798597
						Sleep_score	0.00898321	0.0378265	0.812368
						APOE-ε4+	-0.077655	0.077125	0.314431
						Age	-0.0354943	0.00617235	1.46395e-08
						Sex (Male)	-0.302533	0.0650427	4.11982e-06
						Aβ+	0.0653581	0.080037	0.414506
						CVD	0.0528991	0.0495436	0.286103
						Depression_GDS	-0.0245985	0.0223658	0.271881
						BMI	0.00385583	0.00788477	0.625017
						genotype_domm+:Sleep_score	0.0784972	0.0669943	0.241816	0.602
	rs1079610	Daytime Dysfunction	Episodic Recall	0.10627	8.33193e-10	(Intercept)	2.86191	0.517233	4.83639e-08
						genotype_domm+	-0.0383926	0.0889485	0.666178
						Sleep_score	-0.0311268	0.0485469	0.521674
						APOE-ε4+	-0.0835001	0.0770809	0.279151
						Age	-0.0363649	0.00614962	5.83349e-09
						Sex (Male)	-0.288059	0.0645774	9.8777e-06
						Aβ+	0.058611	0.0798822	0.463427
						CVD	0.0465902	0.0495088	0.347086
						Depression_GDS	-0.0284273	0.0223977	0.204895
						BMI	0.00294703	0.00786356	0.707973
						genotype_domm+:Sleep_score	0.107636	0.0615526	0.0808927	0.457
	rs2803554	Daytime Dysfunction	Episodic Recall	0.0998746	4.83008e-09	(Intercept)	2.79763	0.517885	9.75649e-08
						genotype_domm+	-0.0341797	0.099514	0.731376
						Sleep_score	0.0315876	0.0374814	0.399726
						APOE-ε4+	-0.0776931	0.0772867	0.315207
						Age	-0.0359015	0.00617014	9.99165e-09
						Sex (Male)	-0.290903	0.064807	8.70099e-06
						Aβ+	0.0631529	0.0801748	0.431211
						CVD	0.0495958	0.0496106	0.317886
						Depression_GDS	-0.0249107	0.0224238	0.267085
						BMI	0.0033108	0.00788767	0.674834
						genotype_domm+:Sleep_score	0.0041462	0.0672899	0.95089	0.994
	rs2736689	Global PSQI	Episodic Recall	0.100214	5.05394e-09	(Intercept)	2.6535	0.545002	1.46465e-06
						genotype_domm+	0.136832	0.155951	0.380647
						Sleep_score	0.0129553	0.0189541	0.494569
						APOE-ε4+	-0.0755418	0.0775651	0.330522
						Age	-0.0349877	0.00622326	2.98673e-08
						Sex (Male)	-0.295657	0.0655253	7.83399e-06
						Aβ+	0.0546202	0.0807587	0.499107
						CVD	0.0544763	0.0496294	0.272827
						Depression_GDS	-0.0156687	0.0216002	0.468513
						BMI	0.00384465	0.00793101	0.628036
						genotype_domm+:Sleep_score	-0.0231735	0.0216439	0.284782	0.602
	rs11202106	Global PSQI	Episodic Recall	0.100076	5.24687e-09	(Intercept)	2.65788	0.535486	9.21525e-07
						genotype_domm+	0.139699	0.137768	0.311013
						Sleep_score	0.00560141	0.0140802	0.690913
						APOE-ε4+	-0.0754293	0.0776506	0.331774
						Age	-0.0347095	0.00621507	3.66281e-08
						Sex (Male)	-0.294786	0.0655644	8.42335e-06
						Aβ+	0.0543101	0.0805464	0.500419
						CVD	0.0519465	0.0496286	0.29569
						Depression_GDS	-0.0134855	0.0215406	0.53154
						BMI	0.00388716	0.00793629	0.624471
						genotype_domm+:Sleep_score	-0.0189303	0.0189333	0.317821	0.602
	rs2355009	Global PSQI	Episodic Recall	0.0993965	6.30637e-09	(Intercept)	2.78206	0.521702	1.409e-07
						genotype_domm+	-0.165896	0.209714	0.429247
						Sleep_score	-0.00749558	0.0104666	0.474203
						APOE-ε4+	-0.0761242	0.0776143	0.327117
						Age	-0.035255	0.00618852	1.97841e-08
						Sex (Male)	-0.29694	0.0657397	7.66445e-06
						Aβ+	0.0572602	0.080485	0.47711
						CVD	0.0551394	0.0494937	0.26573
						Depression_GDS	-0.0123609	0.021652	0.568304
						BMI	0.00427679	0.00796183	0.59137
						genotype_domm+:Sleep_score	0.0226502	0.0291005	0.436696	0.684
	rs3740334	Global PSQI	Episodic Recall	0.0992276	6.60114e-09	(Intercept)	2.78421	0.521792	1.3856e-07
						genotype_domm+	0.0881824	0.154892	0.569371
						Sleep_score	-0.00276306	0.0111989	0.805212
						APOE-ε4+	-0.0766643	0.0776348	0.323826
						Age	-0.0357058	0.006217	1.52863e-08
						Sex (Male)	-0.299781	0.0656092	6.03362e-06
						Aβ+	0.0602848	0.080651	0.455091
						CVD	0.0566812	0.0496299	0.253913
						Depression_GDS	-0.0146036	0.0214807	0.496881
						BMI	0.00381501	0.00794621	0.631342
						genotype_domm+:Sleep_score	-0.00589463	0.0217738	0.786706	0.937
	rs1079610	Global PSQI	Episodic Recall	0.113457	1.31281e-10	(Intercept)	2.99065	0.524065	1.87386e-08
						genotype_domm+	-0.270534	0.136959	0.0487273
						Sleep_score	-0.0352098	0.0144067	0.014835
						APOE-ε4+	-0.0761037	0.0769909	0.323348
						Age	-0.0358757	0.00614911	9.16865e-09
						Sex (Male)	-0.289212	0.0651518	1.08975e-05
						Aβ+	0.0499097	0.0799749	0.53284
						CVD	0.0491711	0.0492182	0.318208
						Depression_GDS	-0.0164732	0.0213456	0.440597
						BMI	0.00321815	0.00788073	0.683169
						genotype_domm+:Sleep_score	0.0541463	0.0189401	0.00441137	0.159
	rs2803554	Global PSQI	Episodic Recall	0.101597	3.47112e-09	(Intercept)	2.76122	0.523327	1.89097e-07
						genotype_domm+	0.148602	0.152385	0.329895
						Sleep_score	0.00328915	0.0113474	0.772032
						APOE-ε4+	-0.0796943	0.0775859	0.304784
						Age	-0.0356513	0.00619248	1.41414e-08
						Sex (Male)	-0.29715	0.065466	6.9299e-06
						Aβ+	0.0537056	0.0806144	0.505557
						CVD	0.0531626	0.0494593	0.282896
						Depression_GDS	-0.0158027	0.0214704	0.462027
						BMI	0.00404805	0.00792735	0.609803
						genotype_domm+:Sleep_score	-0.0286986	0.0212404	0.1772	0.593
	rs2736689	Sleep Latency	Executive Function	0.0881776	1.1126e-07	(Intercept)	2.05163	0.531579	0.00012685
						genotype_domm+	-0.0556245	0.106141	0.600442
						Sleep_score	-0.00119184	0.0032753	0.71608
						APOE-ε4+	0.0377722	0.0775023	0.626188
						Age	-0.0251356	0.00622022	6.06747e-05
						Sex (Male)	-0.335237	0.065424	4.12214e-07
						Aβ+	0.0490602	0.0804104	0.542028
						CVD	0.074251	0.0495464	0.134537
						Depression_GDS	-0.0508621	0.0211735	0.0166233
						BMI	0.00137153	0.00791006	0.862407
						genotype_domm+:Sleep_score	0.00209023	0.00354531	0.555713	0.844
	rs11202106	Sleep Latency	Executive Function	0.0987468	6.56511e-09	(Intercept)	1.86413	0.522663	0.000392589
						genotype_domm+	0.0950307	0.0858566	0.268832
						Sleep_score	0.00433148	0.00196517	0.0279214
						APOE-ε4+	0.0371935	0.0770877	0.629651
						Age	-0.0241164	0.00617308	0.000104996
						Sex (Male)	-0.33014	0.0650351	5.24513e-07
						Aβ+	0.0499918	0.0797416	0.530965
						CVD	0.0789706	0.0492015	0.109048
						Depression_GDS	-0.0508467	0.0209846	0.0157069
						BMI	0.00157922	0.00787094	0.841054
						genotype_domm+:Sleep_score	-0.00651816	0.0025816	0.0118497	0.148
	rs2355009	Sleep Latency	Executive Function	0.095716	1.49087e-08	(Intercept)	2.0042	0.515056	0.000111739
						genotype_domm+	-0.338751	0.150937	0.0252021
						Sleep_score	-5.55649e-05	0.0013605	0.967437
						APOE-ε4+	0.0357391	0.0771627	0.643426
						Age	-0.0251915	0.00616467	5.02106e-05
						Sex (Male)	-0.339787	0.0652422	2.68478e-07
						Aβ+	0.0508603	0.0798041	0.524181
						CVD	0.0799672	0.0492597	0.105071
						Depression_GDS	-0.0448941	0.0211674	0.0343681
						BMI	0.00246979	0.00789599	0.754557
						genotype_domm+:Sleep_score	0.00740891	0.00455245	0.104203	0.536
	rs3740334	Sleep Latency	Executive Function	0.0949664	1.82424e-08	(Intercept)	1.97772	0.515293	0.000138143
						genotype_domm+	-0.0594743	0.108624	0.584236
						Sleep_score	0.000890023	0.00137246	0.516937
						APOE-ε4+	0.0366996	0.0771875	0.634644
						Age	-0.0242696	0.00617436	9.53031e-05
						Sex (Male)	-0.328177	0.0652146	6.54101e-07
						Aβ+	0.0410584	0.0800041	0.608011
						CVD	0.0724742	0.049194	0.14125
						Depression_GDS	-0.0495459	0.0210093	0.0187022
						BMI	0.0010126	0.00788279	0.897833
						genotype_domm+:Sleep_score	-0.00398717	0.00401619	0.321249	0.788
	rs1079610	Sleep Latency	Executive Function	0.0891452	8.6174e-08	(Intercept)	1.99298	0.518251	0.00013407
						genotype_domm+	0.0362557	0.0886454	0.682698
						Sleep_score	-0.000231216	0.00239994	0.923283
						APOE-ε4+	0.0366414	0.0774167	0.636183
						Age	-0.0252213	0.00619534	5.35506e-05
						Sex (Male)	-0.335329	0.065377	4.01704e-07
						Aβ+	0.0498049	0.0801337	0.534509
						CVD	0.0747275	0.0494695	0.131461
						Depression_GDS	-0.0522579	0.0210661	0.0134064
						BMI	0.00151211	0.00790756	0.84842
						genotype_domm+:Sleep_score	0.00106455	0.00282774	0.706714	0.877
	rs2803554	Sleep Latency	Executive Function	0.101557	3.05046e-09	(Intercept)	1.94444	0.514993	0.000176634
						genotype_domm+	-0.153823	0.0925815	0.0971756
						Sleep_score	-0.00200916	0.0015625	0.199024
						APOE-ε4+	0.0357267	0.076935	0.642559
						Age	-0.023965	0.00615981	0.000112044
						Sex (Male)	-0.334128	0.0649302	3.68866e-07
						Aβ+	0.0570153	0.0797446	0.474923
						CVD	0.0797869	0.0490535	0.1044
						Depression_GDS	-0.0493667	0.0208949	0.0184874
						BMI	0.00216158	0.00785915	0.783387
						genotype_domm+:Sleep_score	0.00806182	0.00273989	0.00339174	0.122
	rs2736689	Sleep Duration	Executive Function	0.0878074	1.2266e-07	(Intercept)	2.19619	0.633101	0.000562702
						genotype_domm+	-0.195578	0.439181	0.656257
						Sleep_score	-0.0299689	0.0538132	0.577814
						APOE-ε4+	0.0354669	0.0774941	0.647366
						Age	-0.0247026	0.00620453	7.75399e-05
						Sex (Male)	-0.333951	0.0651585	4.09829e-07
						Aβ+	0.0471188	0.0803862	0.558008
						CVD	0.0731678	0.0495165	0.140065
						Depression_GDS	-0.0503454	0.0210531	0.0171154
						BMI	0.00156363	0.00790473	0.843266
						genotype_domm+:Sleep_score	0.0268761	0.062703	0.66836	0.859
	rs11202106	Sleep Duration	Executive Function	0.088347	1.06397e-07	(Intercept)	2.10298	0.587515	0.000374193
						genotype_domm+	-0.059828	0.388503	0.877668
						Sleep_score	-0.0106653	0.0403534	0.791647
						APOE-ε4+	0.0385963	0.0776935	0.619541
						Age	-0.0249026	0.00618123	6.38204e-05
						Sex (Male)	-0.3369	0.0650711	3.14179e-07
						Aβ+	0.0491831	0.0802768	0.540344
						CVD	0.0752738	0.0494493	0.128513
						Depression_GDS	-0.0513941	0.0210068	0.0147297
						BMI	0.00130406	0.00790961	0.869106
						genotype_domm+:Sleep_score	0.00182751	0.0556151	0.973798	0.974
	rs2355009	Sleep Duration	Executive Function	0.0917222	4.34785e-08	(Intercept)	2.08183	0.549499	0.000167899
						genotype_domm+	-0.434198	0.55076	0.430818
						Sleep_score	-0.0163603	0.0300926	0.586888
						APOE-ε4+	0.0418528	0.0776509	0.59011
						Age	-0.0245493	0.00616502	7.7337e-05
						Sex (Male)	-0.342436	0.0649974	1.96566e-07
						Aβ+	0.0476382	0.0799609	0.55157
						CVD	0.073369	0.0492594	0.136934
						Depression_GDS	-0.0501502	0.0212003	0.0183437
						BMI	0.00234714	0.00790403	0.766611
						genotype_domm+:Sleep_score	0.0406404	0.0787916	0.6062	0.844
	rs3740334	Sleep Duration	Executive Function	0.0949121	1.85108e-08	(Intercept)	1.92971	0.560008	0.000611926
						genotype_domm+	0.271613	0.43661	0.534132
						Sleep_score	0.0051259	0.0322391	0.873729
						APOE-ε4+	0.039117	0.0771776	0.612464
						Age	-0.0238217	0.00616495	0.000124569
						Sex (Male)	-0.326596	0.0648791	6.4875e-07
						Aβ+	0.0400852	0.0799852	0.616457
						CVD	0.0677497	0.0493241	0.170127
						Depression_GDS	-0.0502703	0.0208674	0.0163164
						BMI	0.00109951	0.00787596	0.889023
						genotype_domm+:Sleep_score	-0.0598763	0.0625158	0.338588	0.788
	rs1079610	Sleep Duration	Executive Function	0.0893987	8.05832e-08	(Intercept)	1.90952	0.583671	0.00113536
						genotype_domm+	0.291133	0.393383	0.459564
						Sleep_score	0.0102738	0.0424686	0.808934
						APOE-ε4+	0.0362109	0.0774034	0.640095
						Age	-0.0252021	0.00618888	5.32967e-05
						Sex (Male)	-0.3352	0.0650804	3.60337e-07
						Aβ+	0.0489981	0.080116	0.541058
						CVD	0.0740127	0.0493632	0.134346
						Depression_GDS	-0.0515851	0.0209756	0.0142226
						BMI	0.00172951	0.00789933	0.826773
						genotype_domm+:Sleep_score	-0.0335823	0.0561189	0.549806	0.844
	rs2803554	Sleep Duration	Executive Function	0.0876259	1.28664e-07	(Intercept)	2.02566	0.558427	0.000312406
						genotype_domm+	0.0932863	0.446038	0.834412
						Sleep_score	-0.00769441	0.0324168	0.812465
						APOE-ε4+	0.0372752	0.0775435	0.630917
						Age	-0.0245818	0.00618795	8.04024e-05
						Sex (Male)	-0.337056	0.0651502	3.20485e-07
						Aβ+	0.0459742	0.0804174	0.567758
						CVD	0.072853	0.0493637	0.140549
						Depression_GDS	-0.050154	0.0209586	0.0170396
						BMI	0.00143676	0.00790954	0.855924
						genotype_domm+:Sleep_score	-0.0108118	0.0631975	0.864223	0.955
	rs2736689	Sleep Efficiency	Executive Function	0.0879556	1.17964e-07	(Intercept)	1.89079	0.652993	0.00393236
						genotype_domm+	-0.0627824	0.444318	0.887683
						Sleep_score	0.00104433	0.00468002	0.823503
						APOE-ε4+	0.0342375	0.0774756	0.658722
						Age	-0.0245429	0.00621869	8.93408e-05
						Sex (Male)	-0.341693	0.0652226	2.29097e-07
						Aβ+	0.0467238	0.0804057	0.561406
						CVD	0.0747277	0.0495272	0.131908
						Depression_GDS	-0.0495752	0.021134	0.0193364
						BMI	0.0017147	0.00791855	0.828644
						genotype_domm+:Sleep_score	0.000672039	0.00544924	0.901892	0.955
	rs11202106	Sleep Efficiency	Executive Function	0.09014	6.62141e-08	(Intercept)	2.05716	0.598488	0.000631253
						genotype_domm+	-0.403194	0.393131	0.305525
						Sleep_score	-0.000820626	0.00352417	0.815958
						APOE-ε4+	0.0353387	0.0774428	0.648337
						Age	-0.0244187	0.00619311	9.07129e-05
						Sex (Male)	-0.343456	0.0651333	1.91849e-07
						Aβ+	0.0513609	0.0801793	0.522061
						CVD	0.0755914	0.0494231	0.126712
						Depression_GDS	-0.0502172	0.0210564	0.0174157
						BMI	0.00145026	0.00790902	0.854575
						genotype_domm+:Sleep_score	0.00444128	0.00483628	0.358844	0.788
	rs2355009	Sleep Efficiency	Executive Function	0.0925335	3.50161e-08	(Intercept)	1.76568	0.571752	0.00211349
						genotype_domm+	0.220746	0.589712	0.708301
						Sleep_score	0.00232983	0.00262954	0.375987
						APOE-ε4+	0.0341577	0.0773244	0.658844
						Age	-0.0244907	0.00616857	8.11531e-05
						Sex (Male)	-0.348505	0.0652051	1.31984e-07
						Aβ+	0.0490752	0.0799755	0.53971
						CVD	0.0752143	0.0492489	0.127269
						Depression_GDS	-0.0454172	0.0211996	0.0325952
						BMI	0.00272703	0.00791446	0.730552
						genotype_domm+:Sleep_score	-0.00468683	0.00719708	0.515176	0.844
	rs3740334	Sleep Efficiency	Executive Function	0.0948888	1.86273e-08	(Intercept)	1.7179	0.585136	0.00346242
						genotype_domm+	0.215096	0.442201	0.626858
						Sleep_score	0.0027124	0.00283854	0.339705
						APOE-ε4+	0.0357886	0.0771518	0.642919
						Age	-0.0235262	0.00618487	0.000158145
						Sex (Male)	-0.333795	0.065062	3.99146e-07
						Aβ+	0.0381012	0.0799569	0.633889
						CVD	0.0715412	0.0492139	0.146595
						Depression_GDS	-0.0493969	0.0209407	0.0186723
						BMI	0.00143145	0.00788684	0.856042
						genotype_domm+:Sleep_score	-0.00443151	0.00544051	0.415682	0.789
	rs1079610	Sleep Efficiency	Executive Function	0.089359	8.14349e-08	(Intercept)	1.7951	0.602115	0.00299482
						genotype_domm+	0.119233	0.400921	0.766273
						Sleep_score	0.00200403	0.00378265	0.596463
						APOE-ε4+	0.0353039	0.0773979	0.64847
						Age	-0.0249025	0.0061983	6.68159e-05
						Sex (Male)	-0.343409	0.0651722	1.95748e-07
						Aβ+	0.0488842	0.0801415	0.542127
						CVD	0.0759264	0.0493951	0.124828
						Depression_GDS	-0.0506034	0.0210615	0.0166012
						BMI	0.00187948	0.00791069	0.812288
						genotype_domm+:Sleep_score	-0.000730028	0.00492342	0.882178	0.955
	rs2803554	Sleep Efficiency	Executive Function	0.0892732	8.33052e-08	(Intercept)	1.71901	0.581896	0.00326703
						genotype_domm+	0.424727	0.464713	0.361133
						Sleep_score	0.00276626	0.00281162	0.325605
						APOE-ε4+	0.0389907	0.07754	0.61527
						Age	-0.0243166	0.00619103	9.64618e-05
						Sex (Male)	-0.345155	0.0652586	1.76626e-07
						Aβ+	0.0475545	0.0802518	0.553711
						CVD	0.0751677	0.0493516	0.128296
						Depression_GDS	-0.0485081	0.0210219	0.0213907
						BMI	0.00191402	0.00791311	0.808962
						genotype_domm+:Sleep_score	-0.00506845	0.00567629	0.372286	0.788
	rs2736689	Sleep Disturbances	Executive Function	0.0915811	4.51435e-08	(Intercept)	1.93012	0.543898	0.000419658
						genotype_domm+	0.174007	0.173106	0.315231
						Sleep_score	0.00601886	0.0157791	0.703018
						APOE-ε4+	0.0401209	0.0773385	0.604126
						Age	-0.0248057	0.00618888	6.94892e-05
						Sex (Male)	-0.33188	0.0648292	4.22307e-07
						Aβ+	0.0397863	0.0803571	0.620711
						CVD	0.0741432	0.049404	0.133983
						Depression_GDS	-0.0481501	0.0216101	0.0262683
						BMI	0.00196805	0.00790101	0.803384
						genotype_domm+:Sleep_score	-0.0207675	0.0181605	0.253297	0.76
	rs11202106	Sleep Disturbances	Executive Function	0.1004	4.1858e-09	(Intercept)	1.87382	0.530744	0.000448833
						genotype_domm+	0.304335	0.153787	0.048313
						Sleep_score	0.0114731	0.0115923	0.32274
						APOE-ε4+	0.0466814	0.0770368	0.544786
						Age	-0.0242992	0.00614537	8.66839e-05
						Sex (Male)	-0.338175	0.0645374	2.27794e-07
						Aβ+	0.0375231	0.0798025	0.638395
						CVD	0.0738407	0.0491161	0.133302
						Depression_GDS	-0.0491766	0.0213421	0.0215758
						BMI	0.00164803	0.00785548	0.833905
						genotype_domm+:Sleep_score	-0.0398117	0.0158648	0.0123735	0.148
	rs2355009	Sleep Disturbances	Executive Function	0.0955267	1.56886e-08	(Intercept)	2.05263	0.519761	8.84182e-05
						genotype_domm+	-0.418117	0.239336	0.0811872
						Sleep_score	-0.0128979	0.00869598	0.138583
						APOE-ε4+	0.0424213	0.0771748	0.58276
						Age	-0.0244006	0.00615537	8.32068e-05
						Sex (Male)	-0.336581	0.0648832	2.98396e-07
						Aβ+	0.0406155	0.0799191	0.611508
						CVD	0.0742459	0.0491426	0.131397
						Depression_GDS	-0.044046	0.0213359	0.0394391
						BMI	0.00270316	0.00789704	0.732253
						genotype_domm+:Sleep_score	0.0290141	0.0236021	0.219474	0.76
	rs3740334	Sleep Disturbances	Executive Function	0.0961264	1.33468e-08	(Intercept)	2.073	0.51953	7.48124e-05
						genotype_domm+	-0.0571277	0.175928	0.745513
						Sleep_score	-0.00759257	0.00930447	0.414839
						APOE-ε4+	0.0396647	0.0771099	0.607181
						Age	-0.0242801	0.00615745	9.05916e-05
						Sex (Male)	-0.322502	0.0650137	9.33771e-07
						Aβ+	0.0307707	0.0800786	0.700935
						CVD	0.0728901	0.0491278	0.138456
						Depression_GDS	-0.0445746	0.0213124	0.0369346
						BMI	0.000495471	0.00792774	0.950188
						genotype_domm+:Sleep_score	-0.0100199	0.0185241	0.588783	0.844
	rs1079610	Sleep Disturbances	Executive Function	0.0931384	2.9788e-08	(Intercept)	2.17539	0.529946	4.64651e-05
						genotype_domm+	-0.107513	0.156948	0.49361
						Sleep_score	-0.0210086	0.0126623	0.0976468
						APOE-ε4+	0.0410748	0.0772708	0.595235
						Age	-0.0251972	0.0061678	5.04527e-05
						Sex (Male)	-0.330411	0.0648737	4.81955e-07
						Aβ+	0.0395909	0.0801607	0.621575
						CVD	0.0769305	0.0492511	0.118852
						Depression_GDS	-0.047436	0.0213901	0.0269785
						BMI	0.000989906	0.00789926	0.900318
						genotype_domm+:Sleep_score	0.0191979	0.0162856	0.238969	0.76
	rs2803554	Sleep Disturbances	Executive Function	0.0896547	7.53038e-08	(Intercept)	2.07306	0.525394	8.96748e-05
						genotype_domm+	-0.0221476	0.173603	0.89853
						Sleep_score	-0.0107445	0.00953146	0.260111
						APOE-ε4+	0.0384075	0.0774243	0.620043
						Age	-0.024698	0.00617955	7.28159e-05
						Sex (Male)	-0.333987	0.0649434	3.74937e-07
						Aβ+	0.0402132	0.080313	0.616775
						CVD	0.0737279	0.0493009	0.135356
						Depression_GDS	-0.0449883	0.0213939	0.0359238
						BMI	0.00127485	0.00791188	0.872048
						genotype_domm+:Sleep_score	0.00452229	0.0178739	0.800353	0.929
	rs2736689	Daytime Dysfunction	Executive Function	0.0931585	2.96285e-08	(Intercept)	1.9615	0.532019	0.000249103
						genotype_domm+	0.0388584	0.102039	0.703483
						Sleep_score	-0.0236638	0.0589514	0.688269
						APOE-ε4+	0.036928	0.0772267	0.632712
						Age	-0.0244222	0.00619974	9.20675e-05
						Sex (Male)	-0.337552	0.0648753	2.75457e-07
						Aβ+	0.0365603	0.0803865	0.649424
						CVD	0.0842969	0.049698	0.0904069
						Depression_GDS	-0.0374566	0.0225422	0.0971485
						BMI	0.00194514	0.00788811	0.805315
						genotype_domm+:Sleep_score	-0.0466246	0.0672905	0.488669	0.844
	rs11202106	Daytime Dysfunction	Executive Function	0.0985563	6.91383e-09	(Intercept)	1.94158	0.522163	0.000220709
						genotype_domm+	0.0615096	0.0884936	0.487297
						Sleep_score	0.00071788	0.0458162	0.987504
						APOE-ε4+	0.042604	0.0770793	0.580669
						Age	-0.0242513	0.00615464	9.16584e-05
						Sex (Male)	-0.340203	0.06456	1.9544e-07
						Aβ+	0.0360139	0.0799151	0.652415
						CVD	0.0824169	0.0495314	0.0966854
						Depression_GDS	-0.0390171	0.0223956	0.0820264
						BMI	0.00212224	0.00787011	0.787523
						genotype_domm+:Sleep_score	-0.108717	0.0599922	0.0704926	0.454
	rs2355009	Daytime Dysfunction	Executive Function	0.0968346	1.10232e-08	(Intercept)	2.00924	0.517655	0.000116209
						genotype_domm+	-0.161617	0.135511	0.233513
						Sleep_score	-0.0607997	0.0340309	0.0745422
						APOE-ε4+	0.0377796	0.0772014	0.624776
						Age	-0.0246564	0.00617457	7.38714e-05
						Sex (Male)	-0.341311	0.0647819	1.96402e-07
						Aβ+	0.0404812	0.08008	0.613399
						CVD	0.0853438	0.0494647	0.0850168
						Depression_GDS	-0.0330399	0.0224497	0.141656
						BMI	0.00253036	0.00792095	0.749503
						genotype_domm+:Sleep_score	-0.00732567	0.0999392	0.941593	0.968
	rs3740334	Daytime Dysfunction	Executive Function	0.0982839	7.44436e-09	(Intercept)	2.02011	0.514698	9.75906e-05
						genotype_domm+	-0.102843	0.100929	0.308657
						Sleep_score	-0.0464713	0.0377614	0.218968
						APOE-ε4+	0.0381264	0.0769923	0.620655
						Age	-0.0242618	0.00616172	9.27151e-05
						Sex (Male)	-0.324139	0.0649308	7.98901e-07
						Aβ+	0.0303351	0.0798993	0.704337
						CVD	0.0806993	0.0494583	0.103312
						Depression_GDS	-0.0364817	0.0223273	0.102832
						BMI	0.0011218	0.0078712	0.886721
						genotype_domm+:Sleep_score	-0.0319443	0.066879	0.63309	0.844
	rs1079610	Daytime Dysfunction	Executive Function	0.09419	2.24733e-08	(Intercept)	2.02509	0.51854	0.000105566
						genotype_domm+	0.0316179	0.0891733	0.723048
						Sleep_score	-0.075703	0.0486696	0.120404
						APOE-ε4+	0.0344676	0.0772757	0.655745
						Age	-0.0250735	0.00616516	5.44617e-05
						Sex (Male)	-0.333931	0.0647406	3.46919e-07
						Aβ+	0.0400634	0.0800841	0.617084
						CVD	0.0840076	0.0496339	0.0910986
						Depression_GDS	-0.0379144	0.0224543	0.0918696
						BMI	0.0017448	0.00788343	0.82492
						genotype_domm+:Sleep_score	0.0299893	0.0617082	0.627167	0.844
	rs2803554	Daytime Dysfunction	Executive Function	0.0975727	9.02763e-09	(Intercept)	2.03294	0.516379	9.29357e-05
						genotype_domm+	-0.10185	0.0992246	0.305118
						Sleep_score	-0.0908316	0.0373724	0.0153933
						APOE-ε4+	0.0368309	0.077062	0.63288
						Age	-0.0245182	0.0061522	7.63139e-05
						Sex (Male)	-0.329457	0.0646186	4.69128e-07
						Aβ+	0.038187	0.0799416	0.63306
						CVD	0.079415	0.0494663	0.108962
						Depression_GDS	-0.0344851	0.0223586	0.12355
						BMI	0.00148997	0.00786473	0.849809
						genotype_domm+:Sleep_score	0.119417	0.0670943	0.0756438	0.454
	rs2736689	Global PSQI	Executive Function	0.0894054	9.0699e-08	(Intercept)	1.9091	0.545042	0.000497596
						genotype_domm+	0.104453	0.155962	0.503306
						Sleep_score	0.005363	0.0189555	0.777339
						APOE-ε4+	0.0330872	0.0775708	0.669878
						Age	-0.0242734	0.00622372	0.000107875
						Sex (Male)	-0.341843	0.0655301	2.57453e-07
						Aβ+	0.0417235	0.0807647	0.605637
						CVD	0.0700128	0.049633	0.158918
						Depression_GDS	-0.047262	0.0216017	0.0290933
						BMI	0.00218217	0.0079316	0.783323
						genotype_domm+:Sleep_score	-0.0176107	0.0216455	0.416224	0.789
	rs11202106	Global PSQI	Executive Function	0.0965781	1.34791e-08	(Intercept)	1.82009	0.533371	0.000690645
						genotype_domm+	0.222545	0.137224	0.105419
						Sleep_score	0.0141537	0.0140246	0.313313
						APOE-ε4+	0.0371917	0.0773439	0.630803
						Age	-0.0235833	0.00619052	0.000154694
						Sex (Male)	-0.338207	0.0653054	3.12425e-07
						Aβ+	0.0424958	0.0802283	0.596541
						CVD	0.0676933	0.0494326	0.171424
						Depression_GDS	-0.0461981	0.0214556	0.0317315
						BMI	0.00194141	0.00790494	0.806086
						genotype_domm+:Sleep_score	-0.0409323	0.0188585	0.0303911	0.274
	rs2355009	Global PSQI	Executive Function	0.0960393	1.55754e-08	(Intercept)	2.0088	0.5196	0.000123652
						genotype_domm+	-0.435692	0.208869	0.0374366
						Sleep_score	-0.0141524	0.0104244	0.175136
						APOE-ε4+	0.0325962	0.0773017	0.673424
						Age	-0.0243849	0.00616359	8.59573e-05
						Sex (Male)	-0.346867	0.0654748	1.69145e-07
						Aβ+	0.0453916	0.0801607	0.571447
						CVD	0.0714407	0.0492943	0.147825
						Depression_GDS	-0.0406602	0.0215648	0.059884
						BMI	0.003614	0.00792975	0.648746
						genotype_domm+:Sleep_score	0.0439372	0.0289832	0.130099	0.585
	rs3740334	Global PSQI	Executive Function	0.0947505	2.199e-08	(Intercept)	1.99494	0.520012	0.000139166
						genotype_domm+	-0.186501	0.154363	0.227485
						Sleep_score	-0.0102441	0.0111607	0.359083
						APOE-ε4+	0.0367926	0.0773698	0.634587
						Age	-0.0236344	0.00619579	0.000151666
						Sex (Male)	-0.337913	0.0653853	3.30168e-07
						Aβ+	0.0335071	0.0803758	0.676927
						CVD	0.0677787	0.0494606	0.171127
						Depression_GDS	-0.0460901	0.0214074	0.0317473
						BMI	0.0020225	0.0079191	0.798512
						genotype_domm+:Sleep_score	0.00656568	0.0216995	0.762329	0.915
	rs1079610	Global PSQI	Executive Function	0.091713	4.93292e-08	(Intercept)	2.07802	0.527334	9.16073e-05
						genotype_domm+	-0.0705477	0.137813	0.608917
						Sleep_score	-0.01978	0.0144966	0.172973
						APOE-ε4+	0.0333581	0.0774711	0.666935
						Age	-0.0249144	0.00618746	6.44334e-05
						Sex (Male)	-0.341314	0.0655582	2.71461e-07
						Aβ+	0.0422242	0.0804738	0.600004
						CVD	0.0692177	0.0495252	0.162782
						Depression_GDS	-0.0477913	0.0214788	0.0264778
						BMI	0.00205047	0.00792989	0.796059
						genotype_domm+:Sleep_score	0.0207624	0.0190582	0.276439	0.766
	rs2803554	Global PSQI	Executive Function	0.0910969	5.80632e-08	(Intercept)	2.03614	0.523282	0.000111858
						genotype_domm+	-0.166758	0.152371	0.274246
						Sleep_score	-0.0154344	0.0113464	0.17429
						APOE-ε4+	0.0368466	0.0775791	0.635005
						Age	-0.0243215	0.00619194	9.6436e-05
						Sex (Male)	-0.343778	0.0654603	2.14794e-07
						Aβ+	0.0480164	0.0806074	0.551629
						CVD	0.0726282	0.049455	0.142513
						Depression_GDS	-0.0453226	0.0214685	0.0352067
						BMI	0.00202421	0.00792666	0.798534
						genotype_domm+:Sleep_score	0.0276711	0.0212385	0.193156	0.76
	rs2736689	Sleep Latency	Language	0.0801581	8.97503e-07	(Intercept)	2.08271	0.554672	0.000191578
						genotype_domm+	0.132937	0.110752	0.230524
						Sleep_score	0.000793989	0.00341758	0.816371
						APOE-ε4+	0.100997	0.0808691	0.212227
						Age	-0.0309529	0.00649043	2.36396e-06
						Sex (Male)	-0.143548	0.0682662	0.0359321
						Aβ+	0.124252	0.0839036	0.139198
						CVD	0.0774739	0.0516988	0.13455
						Depression_GDS	-0.0531422	0.0220933	0.0164803
						BMI	0.00786988	0.00825368	0.340749
						genotype_domm+:Sleep_score	-0.00286665	0.00369933	0.438719	0.545
	rs11202106	Sleep Latency	Language	0.0805491	8.11685e-07	(Intercept)	2.11085	0.548441	0.000132358
						genotype_domm+	0.116947	0.090091	0.194787
						Sleep_score	-0.000393759	0.00206209	0.848633
						APOE-ε4+	0.0973941	0.0808896	0.229084
						Age	-0.0310266	0.00647754	2.13959e-06
						Sex (Male)	-0.143031	0.0682426	0.036538
						Aβ+	0.128318	0.0836744	0.125708
						CVD	0.0780802	0.0516281	0.131006
						Depression_GDS	-0.0519794	0.0220195	0.018587
						BMI	0.00843942	0.00825913	0.307303
						genotype_domm+:Sleep_score	-0.00214846	0.00270892	0.428052	0.545
	rs2355009	Sleep Latency	Language	0.0805196	8.17869e-07	(Intercept)	2.23831	0.53956	3.86833e-05
						genotype_domm+	-0.181714	0.158118	0.250953
						Sleep_score	-0.00175459	0.00142523	0.218804
						APOE-ε4+	0.102555	0.0808338	0.20507
						Age	-0.0317686	0.00645796	1.14342e-06
						Sex (Male)	-0.151098	0.0683462	0.0274551
						Aβ+	0.134429	0.0836009	0.108403
						CVD	0.0831005	0.0516032	0.10788
						Depression_GDS	-0.0514484	0.0221744	0.0206903
						BMI	0.00872236	0.00827165	0.292114
						genotype_domm+:Sleep_score	0.00218074	0.00476904	0.647654	0.752
	rs3740334	Sleep Latency	Language	0.0976251	8.9004e-09	(Intercept)	2.21998	0.534543	3.79274e-05
						genotype_domm+	-0.152676	0.112682	0.175985
						Sleep_score	-0.00127446	0.00142373	0.371089
						APOE-ε4+	0.102954	0.0800709	0.199048
						Age	-0.0305175	0.00640501	2.41376e-06
						Sex (Male)	-0.135555	0.0676507	0.0455787
						Aβ+	0.120362	0.0829927	0.147544
						CVD	0.0779277	0.0510317	0.127314
						Depression_GDS	-0.0520156	0.0217941	0.0173321
						BMI	0.00736018	0.00817726	0.368465
						genotype_domm+:Sleep_score	-0.00495188	0.00416622	0.235109	0.465
	rs1079610	Sleep Latency	Language	0.0808988	7.41827e-07	(Intercept)	2.25637	0.540834	3.49893e-05
						genotype_domm+	0.0162798	0.0925081	0.860372
						Sleep_score	-0.00351128	0.00250452	0.161476
						APOE-ε4+	0.101716	0.0807902	0.20855
						Age	-0.0320307	0.00646531	9.6313e-07
						Sex (Male)	-0.147548	0.0682258	0.0309909
						Aβ+	0.136418	0.0836256	0.103391
						CVD	0.0802068	0.0516252	0.120836
						Depression_GDS	-0.0553308	0.021984	0.0121187
[truncated: 2,323 more rows]
[truncated: 1 more columns]
